# Supplementary material for: Bone mineral loss damages renal tubules in mice
Source: Commun Biol. 2026 Jan 22;9:304. doi: 10.1038/s42003-026-09603-0 (PMC12929778; doi:10.1038/s42003-026-09603-0)
Supplement: Supplementary file 4 — Supplementary Data 1 [file 42003_2026_9603_MOESM4_ESM.xlsx]

## Sheet: Figure 1
Figure 1a	TRAcP-5b (U/L)	baseline	18h	21h	24h	27h	30h	48h
		1.43	2.87	3.72	3.69	4.8	4.22	2.28
		1.55	2.92	4.05	3.29	3.12	5.11	3.05
		2.21	4.1	3.7	3.63	3.4	4.73	2.55
		2.02	3.96	4.46	3.89	2.92	5	2.81
		2.07	3.95	3.82	4.17	4.91	4.39	2.1
		1.71	2.14			4.11	5.65	3.29
Figure 1b	BV/TV (%)	baseline	18h	21h	24h	27h	30h	48h
		30.1535	30.4732	26.3265	25.8248	26.5911	29.1768	27.4629
		30.7876	29.7197	26.0687	26.5642	28.6324	31.3293	26.4999
		30.6757	31.9301	27.2223	26.5595	28.6214	27.017	26.9313
		26.7111	31.7843	29.8759	27.1523	30.1469	28.806	25.7356
		29.4885	27.0355	28.7984	28.0289	28.7969	26.7059	28.7295
		33.3227	27.7758	27.4117	28.0492	27.0227	26.312	26.8751
			31.1365	28.5953	27.5495	28.5753	27.2561	29.522
			33.819	30.6895	28.6044	29.1433	35.1047	25.5624
			28.403	28.1474	26.9829	28.3614	25.7378	38.0274
			30.5923	28.7347	27.213	29.2815	31.3496	26.8101
			27.0439	27.1192	27.5739	31.827	33.8087	25.4245
			28.4991	29.9858	29.5407	32.9423	29.4417
Figure 1c	BMD (mg/cm3)	baseline	18h	21h	24h	27h	30h	48h
		186.983	189.108	180.879	187.139	179.971	187.697	188.148
		190.221	189.815	190.159	184.496	197.771	183.066	191.812
		196.753	189.974	196.483	194.8	197.192	192.125	196.032
		177.479	186.476	203.957	190.565	186.502	185.416	192.82
		191.032	183.936	179.197	184.512	186.002	190.332	194.498
		191.93	193.712	188.223	179.178	186.52	199.005	190.283
			189.491	196.791	183.869	188.788	194.506	192.89
			195.921	192.207	187.829	185.761	190.729	187.385
			186.723	180.544	193.458	201.839	196.418	188.777
			185.767	192.477	186.206	196.827	193.402	192.396
			191.632	189.573	180.539	182.149	203.096	189.867
			183.08	197.249	193.838	193.021	194.731
Figure 1d	P (mg/dL)	baseline	18h	21h	24h	27h	30h	48h
		5	7.7	6.6	7.3	6.6	6.2	5.9
		5.8	8.4	8.6	7.7	7.4	5.4	4.2
		5.6	8.1	8	7	8.4	9	5
		6.2	8.2	7.5	8.2	8.1	6	5.4
		6.1	8.2	8.7	9.5	8.1	8.7	5.3
		5.7	9	9.2	8.5	8.4	6.2	5.8
			7.3	8.2	8.6	7.2	7	5.3
			7.5	9.8	7.6	7.2	5.5	5.6
			7.6	9	6.7	6.6	6.1	6.4
			7.8	7.6	7.1	7.4	5.6	4.9
			6.6	6.7		7.1	5.9
				7.8
Figure 1e	CPP (AU)	baseline	18h	21h	24h	27h	30h	48h
		4245.2	11003.8	6509.7	6623.8	5905.9	6661.8	4873.4
		5199.5	14029	10935.7	6575.5	6500.6	5944.2	4507.2
		5694.1	11457	12410.1	8467.3	7391.9	5312.6	4397.8
		6106.8	12426.1	12855.2	10552.7	6259.9	6586.3	4857.4
		5614.1	7034.6	6719.6	7119	7905.7	5483.3	5261.1
		4382.4	4843	6993	5726.4	6804.1	5514.8	4775.2
Figure 1f	FGF23 (pg/mL)	baseline	18h	21h	24h	27h	30h	48h
		380.4	681.12	601.12	492.9	930.4	1830.4	636.4
		282.75	774.72	601.52	1172	960.8	2214.4	766.88
		247.86	789.2	604.64	1144.8	1091.2	732.56	973.6
		237.96	489.29	1351.23	1196.39	1175.74	827.355	920.258
		201.99	822.193	1100.9	1191.23	1142.19	535.742	445.419
		146.43	778.323	946.064	561.548	1294.45	677.677	935.742
			546.064	1142.19	915.097	1214.45	293.161	659.613
			489.29	507.355	1555.1	1031.23	863.484	313.6
			505.68	1170.58	1067.36	768.32	495.36	242.24
			436.4	892	836.8	865.6	514.48	667.44
			378.88	685.36	738.88	510.96	583.6
				952	937.6
Figure 1g	Urine P/Cre		Vehicle1	Vehicle2	Vehicle3	Vehicle4	Vehicle5	Vehicle6	Vehicle7	sRANKL1	sRANKL2	sRANKL3	sRANKL4	sRANKL5	sRANKL6	sRANKL7
		18h	3.75	2.78	11.73	2.53	12.44	3.64	9.21	11.52	5.4	0.46	2.75	7.86	3.31	10.33
		20h	13.55	7.45	0.54	5	5.86	2.15	4.89	5.84	15.23	10.1	3.09	3.9	2.32	2.03
		22h	2.91	5.36	0.51	3.14	12.48	3.43		3.71	12.86	3.86	8.37	3.26		1.59
		24h	5.47	4.51	7.37	3.79	5.36	6.28	5.12	17.23	5.47	1.15	5.21	7.6	3.44	7.93
		26h	8.7	2.84	3.26	3.23	7.38	8.11	7.34	9.66	10.37	8.7	8.75	9.59	5.27	7.22
		28h	11.11	9.72	4.6		9.71			9.7	7.11	13.66	10.75	8.29	15.22	12.15
		30h	8.19	3.69	3.58		5.57	2.14		6.58	16.37	7.18	8.82	1.21	9.75	10.86
		32h	7.41	8.06	2.33		9.07	2.53		9.71	13.79	7.31	10.32	2.75	6.05	7.32
		34h	5.43	10.61	0.93	3.96	0.01			4.61	5.33	0.31		7.92	4.04	5.77
		36h	6.74	5.59	0.99	0.8	7.36		0.81	12.41	14.98	13.2	1.28	3.18	6.7	7.03
		38h	1.8	3.36	0.07		6.14	0.57		1.96	9.16		5.4	2.76	5.94	9.22
		40h	3.81	2.18			8.74			2.38	14.56	6.88	14.68		2.19	4.82
		42h	4.92		3.1	6.77	4.95			6.37	5.62	2.75	8.71	5.57	6.96	1.88
Figure 1h	AUC (h)	Vehicle	sRANKL
		79.46	92.74
		63.67	130.7
		33.18	84
		42.93	88.2
		86.38	61.34
		34.97	68.94
		43.67	82.05

## Sheet: Figure 2
Figure 2a	TRAcP-5b (U/L)	baseline	1.5h	12h	24h	36h
		1.68	7.18		5.91	6.21
		1.4	6.47	6.37	6.86	7.68
		1.84	6.42	4.64	6.8	6.6
		1.65	5.55	6.38	6.86	6.48
		1.42	4.6	6.47		9.36
		2.35	6.36	9.88	7.25	8.03
Figure 2b	BV/TV (%)	baseline	1.5h	12h	24h	36h
		37.2292	27.4453		25.6284	26.6269
		38.7444	29.8843	29.3088	24.1462	24.2833
		36.9746	28.3854	26.7071	26.3757	26.5386
		36.7324	33.0386	24.4025	25.0084	27.5923
		34.1906	28.9165	26.7862		25.6737
		34.4936	29.7293	26.9533	25.2317	26.3391
Figure 2c	BMD (mg/cm3)	baseline	1.5h	12h	24h	36h
		198.385	202.602	193.576	201.703	186.795
		193.713	199.171	191.323	195.893	183.341
		194.004	196.649	201.416	203.941	189.324
		197.245	193.678	197.737	194.174	184.081
		202.449	193.961	198.373		198.911
		192.471	200.772		202.548	195.728
Figure 2d	P (mg/dL)	baseline	1.5h	12h	24h	36h
		5.6	10.1	5.9	6.3	5.2
		5.7	9.5	7	7.3	5.1
		6.8	10.7	5.5	7.3	5.5
		5.9	10.8	5.3	6.6	5.6
		6.1	9.1	6	8.1	5.2
		6.4	9.9			5.4
Figure 2e	CPP (AU)	baseline	1.5h	12h	24h	36h
		5270.1	25040.2	6577.2	6643.2	4519.9
		4808.3	16264.3	6965.8	6450.5	4691.1
		5453.6	21794.1	5960.2	9904.7	4939.1
		5327.1	25391.3	5599.3	6270.2	4549
		5605.8	22524.4	6614.3		5112
		5515.9	16303.6		20296.2	6874.7
Figure 2f	FGF23 (pg/mL)	baseline	1.5h	12h	24h	36h
		217.5	2251	3164	4912	1931
		257.43	2231	1389	4768	3747
		198.27	2020	3782	7504	2087
		175.05	1897	2597	6218	2240
		216.36	2070	3208	4672	4938
		186.09	2350			2526
Figure 2h	Urine p (mg/day)		Vehicle1	Vehicle2	Vehicle3	Vehicle4	Vehicle5	Vehicle6	sRANKL1	sRANKL2	sRANKL3	sRANKL4	sRANKL5	sRANKL6
		day 0	0.466		0.766	1.059	0.272		0.282	0.707		0.446	0.31
		day 1	0.394	0.907	0.587	1.01	0.231	0.935	0.431	1.714	0.919	1.702	1.202	0.354
		day 2	1.225	1.097	0.68	1.692	0.403	0.941	1.514	2.074	2.817	2.747	2.193	2.143
		day 3	1.165	1.341	0.766	1.456	0.396	1.103	2.588	3.306	2.572	3.29	2.428	2.774

## Sheet: Figure 3
Figure 3a	OPN	baseline	1.5h	12h	24h	36h
		0.982284	1.03112	1.53604	3.67874	2.3282
		1.0099	1.18856	1.22197	2.57436	2.94693
		1.02755	1.16007	1.71026	4.92189	2.70235
		0.962069	1.30968	1.56289	3.64069	2.15728
		1.05279	1.1441	1.32337	2.27239
		0.965409	3.57815			1.76444
Figure 3b	Ngal	baseline	1.5h	12h	24h	36h
		0.898588	3.40046	19.5722	18.5164	8.88105
		0.997045	4.72637	4.59712	10.3083	22.0198
		0.901707	6.75395	21.1962	78.8332	15.9527
		0.898588	11.4775	11.7593	46.0692	5.62063
		1.19394	6.94383	10.2371	28.3589
		1.11013	5.5818			7.36523
Figure 3c	Kim-1	baseline	1.5h	12h	24h	36h
		0.989974	1.57512	17.5143	78.8185	55.3481
		1.7721	2.84902	9.12904	24.6833	71.5293
		0.732278	4.61223	18.0692	163.196	40.6579
		0.424979	12.2989	21.9396	92.7621	22.9506
		0.760734	2.89881	20.4703	44.4917
		1.31993	11.1615			13.6465
Figure 3d	IL-36a	baseline	1.5h	12h	24h	36h
		1.73388	1.37937	21.2444	25.9742	22.1465
		0.519073	2.01253	2.52977	6.5161	38.0285
		0.636843	3.71666	46.0142	150.02	27.5505
		0.955289	18.3666	14.662	107.934	12.2017
		1.45802	1.41815	15.8236	70.2297
		0.696893	4.28415			12.372
Figure 3e	IL-6	baseline	1.5h	12h	24h	36h
		0.702	2.314	92.768	5.718	3.594
		0.895	1.785	21.789	3.812	6.8
		0.667	3.388	100.465	9.819	6.15
		0.841	3.96	35.031	9.321	5.639
		1.455	1.919	26.733		24.514
		1.439	1.43		16.802	9.035
Figure 3f	Creatinine (mg/dL)	baseline	1.5h	12h	24h	36h
		0.149	0.124	0.137	0.137	0.124
		0.124	0.124	0.175	0.175	0.111
		0.111	0.086	0.124	0.124	0.149
		0.111	0.124	0.162	0.162	0.124
		0.149	0.111	0.137	0.137	0.175
		0.149	0.137	0.137	0.137	0.149

## Sheet: Figure 4
Figure 4b	OPN		Vehicle1	Vehicle2	Vehicle3	Vehicle4	Vehicle5	Vehicle6	Vehicle7	Vehicle8	sRANKL1	sRANKL2	sRANKL3	sRANKL4	sRANKL5	sRANKL6	sRANKL7	sRANKL8
		Control	1.05	1.02	0.92	0.94	0.97	1.05	0.93	1.11	1.04	1.09	1.04	1.02	0.96	1.05	1.07	1.11
		CKD	1.37	1.24	1.34	1.7	1.5	1.28	1.44		2.07	1.85	1.51	2	1.46	1.84	1.45	1.51
Figure 4c	IL-36a		Vehicle1	Vehicle2	Vehicle3	Vehicle4	Vehicle5	Vehicle6	Vehicle7	Vehicle8	sRANKL1	sRANKL2	sRANKL3	sRANKL4	sRANKL5	sRANKL6	sRANKL7	sRANKL8
		Control	2.55	1.73	0.96	0.26	1.11	0.27	0.86	0.27	0.43	2.2	2.29	0.73	0.97	0.59	1.83	1.18
		CKD	21.93	12.6	13.13	35.5	21.7	10.34	10.74		41.21	23.1	17.63	44.94	28.44	48	27.09	41.49
Figure 4d	F4/80		Vehicle1	Vehicle2	Vehicle3	Vehicle4	Vehicle5	Vehicle6	Vehicle7	Vehicle8	sRANKL1	sRANKL2	sRANKL3	sRANKL4	sRANKL5	sRANKL6	sRANKL7	sRANKL8
		Control	0.94	1.18	0.92	1.22	0.91	0.81	1.03	0.99	1.18	1.19	1.12	0.94	0.79	0.98	1.41	1.07
		CKD	1.39	1.06	1.18	1.68	1.75	1.11	1.34		2.06	1.98	1.21	2.56	1.52	1.85	1.62	1.83
Figure 4e	Mcp-1		Vehicle1	Vehicle2	Vehicle3	Vehicle4	Vehicle5	Vehicle6	Vehicle7	Vehicle8	sRANKL1	sRANKL2	sRANKL3	sRANKL4	sRANKL5	sRANKL6	sRANKL7	sRANKL8
		Control	1.19	1.71	0.74	1.14	1.02	0.74	0.93	0.53	1.03	1.18	1.27	0.71	0.54	1.05	1.23	0.87
		CKD	1.74	1.34	1.41	1.36	1.99	1.05	1.58		2.83	3.47	1.52	2.44	1.42	2.71	2.61	2.97
Figure 4f	Col 1a1		Vehicle1	Vehicle2	Vehicle3	Vehicle4	Vehicle5	Vehicle6	Vehicle7	Vehicle8	sRANKL1	sRANKL2	sRANKL3	sRANKL4	sRANKL5	sRANKL6	sRANKL7	sRANKL8
		Control	0.94	1.09	0.98	0.95	1.13	0.98	0.85	1.08	1.43	1.34	0.91	0.94	0.85	1.2	1.04	1.47
		CKD	0.85	0.59	0.91	1.17	1.22	0.84	0.66		2.18	2.28	1.2	1.33	1.15	1.76	1.34	1.2
Figure 4g	FGF23		Vehicle1	Vehicle2	Vehicle3	Vehicle4	Vehicle5	Vehicle6	Vehicle7	Vehicle8	sRANKL1	sRANKL2	sRANKL3	sRANKL4	sRANKL5	sRANKL6	sRANKL7	sRANKL8
		Control	274.2	185.4	261	197.8	98.9	180	264.6	148.2	159	160.7	99.3	160.4	79	110.7	150.8	35.4
		CKD	521.2	425.2	494	392.8	658.4	491.2	400.4	334.4	1227.2	658.8	571.2	1523.6	620.8	464	443.6	655.2

## Sheet: Figure 5
Figure 5a	P (mg/dL)	1G	0G
		6.1	7
		5.8	8.1
		5.3	10.7
		4.9	15
		6.6	9.2
		5.6	11.9
Figure 5b	Ca (mg/dL)	1G	0G
		8.9	9.1
		8.4	9.3
		8.4	9.1
		8.8	10.2
		8.7	9.3
		8.7	9.3
Figure 5c	Ca x P (mg2/dL2)	1G	0G
		54.3	63.7
		48.7	75.3
		44.5	97.4
		43.1	153
		57.4	85.6
		48.7	110.7
Figure 5d	CPP (AU)	1G	0G
		146334	134676
		119467	162507
		49664.1	135733
		89899.5	157914
		127482	169796
		127680	191118
Figure 5e	FGF23 (pg/mL)	1G	0G
		518.7	645.3
		356.1	510
		458.7	422.7
		336.3	1142.1
		394.2	798
		428.1	563.1
Figure 5f	TRAcP-5b (U/L)	1G	0G
		1.84	2.38
			2.28
		1.8
		1.75	2.26
		1.63	2.3
		1.81	2.02
Figure 5g	Osteopontin	1G	0G
		1.36996	1.88443
			1.72803
		1.57367	1.40847
		1.31415	2.29601
		1.40847	1.81394
		1.5628	1.89097
Figure 5h	IL-36a	1G	0G
		3.4143	5.17511
			8.14881
		9.07306	6.64187
		4.9643	16.0733
		3.51029	6.34927
		7.47249	9.49119

## Sheet: Figure 6
Figure 6b	TRAcP-5b (U/L)	Risedronate	-	-	+
		sRANKL	-	+	+
			1.9	8.4	4.2
			2.2	6.5	4.1
			2.1	6.3	4.3
			1.7	7.6	3
			2.9	6.3	3.7
			1.2	5.3	4.8
			2.5	9.4	4.1
				7.2	3.6
				7.5	3.6
				6.3	6.4
				6.5	6.2
				6.7	4.5
Figure 6c	BV/TV (%)	Risedronate	-	-	+
		sRANKL	-	+	+
			38.0036	24.9646	37.3891
			35.2302	24.4193	38.7032
			35.8394	27.4088	35.2137
			35.4424	28.0017	36.8773
			35.7161	26.7989	37.0024
			34.3993	29.0547	35.0516
			36.0977	29.2253	36.8797
				27.4524	33.9424
				29.4914	35.7788
				27.4063	33.4612
				25.1011	35.0093
				26.2906	36.5944
Figure 6d	BMD (mg/cm3)	Risedronate	-	-	+
		sRANKL	-	+	+
			205.031	191.516	186.209
			189.771	193.231	176.283
			197.716	202.004	210.742
			196.246	198.646	190.185
			180.713	193.227	190.817
			192.773	203.566	202.797
			199.707	190.18	189.163
				188.922	196.697
				195.233	189.884
				190.763	193.831
				187.223	202.23
				195.6	190.75
Figure 6e	RANK	Risedronate	-	-	+
		sRANKL	-	+	+
			0.782768	0.871551	1.40119
			0.521832	1.073	1.04366
			1.19471	0.758729	0.847718
			0.924443	1.073	1.41094
			0.937348	0.722794	1.07673
			1.27602	0.950433	1.08798
			1.36288	1.76132	1.21138
				1.06559	1.59843
				1.72507	1.25846
				1.09176	1.44559
				1.52801	1.46577
				1.6721	1.24113
Figure 6f	FGF23 (pg/mL)	Risedronate	-	-	+
		sRANKL	-	+	+
			220.1	3538	1812.9
			168.48	1807.4	1612.5
			238.95	3009.6	1403.2
			180.81		1544.8
			212.85	5595.2	3514.4
			172.95	2179.2	2411.2
			125.55	4747.2	1161.6
					621.68
				5768	1022.4
				3986.4	2206.4
				6144.8	1523.2
				6342.4	2239.2
Figure 6g	Urine P (mg/day)	Risedronate	-	-	+
		sRANKL	-	+	+
	day0		0.588	0.861	0.456
			0.767	0.946	0.381
			0.791	2.065	0.325
			0.302	1.508
			0.373	1.454	0.431
			0.361		0.496
			0.384
			0.543
			0.617
	day1		1.271	1.57	1.016
			0.835	1.421	1.859
			1.352	2.23	1.179
			0.869	2.182	1.114
			0.957	1.129	0.806
			0.946		1.427
			1.104
			0.925
			0.946

## Sheet: Figure 7
Figure 7a	OPN	Risedronate	-	-	+
		sRANKL	-	+	+
			1.0131	1.25595	0.948536
			1.07086	1.24727	1.09336
			1.04158	1.30928	1.08206
			1.07458	1.65723	0.999151
			1.02369	5.29186	1.22584
			0.885016	5.27355	1.26907
			0.891172	1.78853	0.863803
				2.41793	0.846027
				1.95041	1.06347
				1.89707	1.03439
				3.44326	0.608688
				4.70363	1.0452
Figure 7b	Ngal	Risedronate	-	-	+
		sRANKL	-	+	+
			1.06826	6.98983	2.41205
			1.32432	6.75173	1.39984
			0.815218	6.56711	2.49711
			0.882861	21.7849	2.63036
			0.801213	38.3262	10.7798
			1.23136	5.26071	5.46514
			0.876762	25.7278	3.12804
				25.8172	1.23564
				15.1396	3.10643
				17.6336	2.25833
				46.214	1.54784
				68.1319	4.00071
Figure 7c	Kim-1	Risedronate	-	-	+
		sRANKL	-	+	+
			1.10154	4.1397	0.929499
			0.768185	5.38716	0.894731
			1.09393	3.52965	1.39913
			0.867253	17.6247	0.999671
			1.07514	39.2474	3.3277
			1.09773	11.8723	2.59283
			0.996213	18.6296	1.94467
				25.0116	0.789782
				29.3345	1.9179
				24.8388	1.85257
				84.1287	1.07514
				107.973	3.17009
Figure 7d	IL-36a	Risedronate	-	-	+
		sRANKL	-	+	+
			1.17548	7.53311	0.360544
			2.22414	5.00457	0.825446
			1.18365	3.92651	1.71504
			0.502866	16.2599	1.31334
			0.593881	66.1765	12.8016
			0.593881	3.92651	1.75108
			0.726103	26.0506	2.07519
				27.4407	1.10439
				19.0042	0.922261
				26.876	1.07419
				60.4741	0.161348
				112.849	1.2382
Figure 7e	IL-6	Risedronate	-	-	+
		sRANKL	-	+	+
			0.240812	5.08406	0.973316
			1.19415	1.06141	0.182501
			0.624589	2.12282	0.818458
			0.528868	3.17329	0.671742
			0.628934	7.67933	2.51573
			0.310138	1.86087	1.61998
				4.21631	0.838557
				3.68325	1.24486
				1.77889	0.740196
				2.71505	0.486658
				6.32463	0.9467
				11.9669

## Sheet: Suppl Fig S1
Supplementary Figure 1A	Ca (mg/dL)	baseline	18h	21h	24h	27h	30h	48h
		9.3	10.9	11.1	10.1	10.9	9.7	9.7
		8.9	10.6	11	10.1	10.1	9.9	8.7
		9.7	9.3	9.9	10.3	9.7	9.1	8.9
		9.7		10.2	10	10.4		8.9
		9.6	10.2	9.7	9.7	9.9	8.9
		9.3	9.4	10		9.7	9	8.8
			10.2				8.4	8.9
			9.5	9.8	10	9.2	9.2	10.1
			11.6	10.7	9.2	9.8	9.7	9
			10.5	10.8	10.8	9.7	10	9.1
			10.5	11.3	9.1	10.2	9.4	9.2
			9.9	10.2	10.8	9.5	9.5
Supplementary Figure 1B	Ca x P (mg2/dL2)	baseline	18h	21h	24h	27h	30h	48h
		46.5	83.93	73.26	73.73	71.94	60.14	57.23
		51.62	89.04	94.6	77.77	74.74	53.46	36.54
		54.32	75.33	79.2	88.58	81.48	81.9	44.5
		60.14		76.5	70	84.24		48.06
		58.56	83.64	84.39	79.54	80.19	53.4
		53.01	77.08	92		81.48	78.3	46.64
			91.8				52.08	51.62
			69.35	96.04	95	66.24	64.4	53.53
			87	96.3	78.2	70.56	53.35	50.4
			79.8	82.08	82.08	64.02	61	58.24
			81.9	75.71	60.97	75.48	52.64	45.08
			65.34	79.56	76.68	67.45	56.05
Supplementary Figure 1C	PTH (pg/mL)	baseline	18h	21h	24h	27h	30h	48h
		346.6	43.9	44.6	37.6	18.5	85.4	195
		551.2	29.6	38.5	48	98.8	31	185.9
		334.7	18.2	34.5	124	83	63.4	118
		698.9	39.8	66.8	18.9	59.6	184.1	219.9
		685	41.3	23.6	29.3	31.8	125.2	246.2
		483.1	75.9	44.7	17.1	87.1	49.4	92.2
Supplementary Figure 1D	Cyp27b1	baseline	18h	21h	24h	27h	30h	48h
		0.426854	0.122158	0.166295	0.158419	0.260042	0.130021	0.091304
		1.2586	0.123007	0.135073	0.113977	0.206873	0.118817	0.168616
		0.471986	0.0929	0.143271	0.133676	0.199135	0.094852	0.127345
		0.419521	0.166872	0.117181	0.130925	0.273918	0.239287	0.304986
		1.59308	0.212689	0.145271	0.101308	0.258246	0.180093	0.452759
		1.82997	0.125592	0.105976	0.117588	0.234363	0.133676	0.138871
Supplementary Figure 1E	Cyp24a1	baseline	18h	21h	24h	27h	30h	48h
		1.27193	7.27032	6.35116	6.22045	3.20877	5.70418	5.58679
		0.622877	5.39648	5.08772	6.59796	5.10538	9.65997	5.05258
		1.38705	5.41522	5.43402	4.86358	4.58531	7.14542	5.0351
		1.47633	3.97793	5.98777	5.24892	2.70761	5.94641	1.76788
		0.635965	4.82999	5.94641	4.96578	5.43402	5.0351	0.656114
		0.605844	3.29898	5.45288	4.98302	2.39831	6.32918	3.37999
Supplementary Figure 1F	1,25-dihydroxyvitamin D3 (pg/mL)	baseline	18h	21h	24h	27h	30h	48h
		124	60.5	99.5	81.6	73.1	74.6	96.4
Supplementary Figure 1G	Urine Ca/Cre		Vehicle1	Vehicle2	Vehicle3	Vehicle4	Vehicle5	Vehicle6	Vehicle7	sRANKL1	sRANKL2	sRANKL3	sRANKL4	sRANKL5	sRANKL6	sRANKL7
		18h	0.66	0.54	1.22	0.74	0.27	3.11	0.33	5.68	4.66	4.34	2.33	2.55	0.19	1.24
		20h	0.48	0.84	0.88	1.01	0.29	0.45	0.48	0.24	7.17	3.03	1.23	4.29	0.51	1.86
		22h	0.3	0.26	0.25	0.69	0.38	0.17		0.14	3.51	3.94	2.37	2.12		0.88
		24h	0.37	0.47	0.29	0.35	0.44	0.23	0.24	0.27	1.97	2.5	1.8	0.28	0.22	2.23
		26h	0.19	0.2	0.23	0.5	0.19	0.18	0.15	0.63	2	1.07	1.85	0.34	0.18	1.69
		28h	0.17	0.19	0.4		0.27			0.76	0.93	1.77	2.55	0.26	0.17	0.92
		30h	0.29	0.23	0.45		0.28	0.39		0.21	0.38	0.97	1.52	0.64	0.17	0.95
		32h	0.32	0.17	0.61		0.38	0.31		0.32	0.58	0.25	0.47	0.56	0.33	0.38
		34h	0.48	0.32	0.63	0.39	1.03			0.79	0.6	0.31		0.38	0.32	0.4
		36h	0.58	0.52	0.62	0.43	0.39		1.59	1.46	1.48	0.36	0.49	0.69	0.62	0.69
		38h	0.83	0.76	0.51		0.43	0.65		0.36	0.73		0.84	0.89	1	0.63
		40h	0.29	0.42			0.33			0.31	0.43	0.37	0.59		0.22	0.37
		42h	0.16		0.3	0.16	0.19			0.15	0.45	0.23	0.23	0.26	0.23	0.22
Supplementary Figure 1H	AUC (h)	Vehicle	sRANKL
		4.71	8.405
		4.44	22.34
		6.035	17.22
		5.745	15.47
		4.64	12.43
		4.855	4.315
		5.67	11.73

## Sheet: Suppl Fig S2
Supplementary Figure S2A	Ca (mg/dL)	baseline	1.5h	12h	24h	36h
		8.8	12.5	12.6	12.4	9.9
		9.5	12.4	11.9	12.2	10.6
		8.6	11.8	12.3	13.8	9.1
		8.6	11.8	12.1	11.8	9.1
		8.5	11.8	12.8	12.9	11
		8.5	12.1			10
Supplementary Figure S2B	Ca x P (mg2/dL2)	baseline	1.5h	12h	24h	36h
		49.28	126.25	74.34	78.12	51.48
		54.15	117.8	83.3	89.06	54.06
		58.48	126.26	67.65	100.74	50.05
		50.74	127.44	64.13	77.88	50.96
		51.85	107.38	76.8	104.49	57.2
		54.4	119.79			54
Supplementary Figure S2C	PTH (pg/mL)	baseline	1.5h	12h	24h	36h
		424	N.D.	N.D.	N.D.	18.2
		89.4	N.D.	N.D.	N.D.	47.2
		546.2	N.D.	N.D.	33.6	54.7
		262.2	20.5	N.D.	N.D.	126.6
		230.1	N.D.	N.D.	N.D.	23.1
		366.6	N.D.	N.D.	N.D.	7.3
Supplementary Figure S2D	Cyp27b1	baseline	1.5h	12h	24h	36h
		1.02238	0.207608	0.292586	0.149367	0.249469
		0.607912	0.183893	0.143283	0.109723	0.185172
		2.10955	0.187107	0.303956	0.175183	0.255596
		0.960551	0.229559	0.201931	0.209052	0.286565
		0.603713	0.238479	0.222509		0.217176
		0.695892	0.218686		0.272048	0.123017
Supplementary Figure S2E	Cyp24a1	baseline	1.5h	12h	24h	36h
		0.401551	7.38018	10.2578	5.93257	5.12893
		1.55149	5.45908	8.33197	4.7689	10.7678
		0.654587	4.03805	8.36089	5.97383	8.71594
		0.448648	3.67733	5.87121	5.18253	10.4734
		1.16769	4.26829	6.51451		8.1605
		1.77603	2.67336		5.67121	9.3092
Supplementary Figure S2F	1,25-dihydroxyvitamin D3 (pg/mL)	baseline	1.5h	12h	24h	36h
		117	90.8	56.8	66.5	73.8

## Sheet: Suppl Fig S3
Supplementary Figure S3A	BV/TV (%)	Vehicle	sRANKL
		10.5	3.574
		11.893	5.709
		11.623	8.023
		15.492	4.148
		10.545	0.79
		12.033	4.928
		9.735	5.899
		6.103	2.875
Supplementary Figure S3B	Tb.Th (mm)	Vehicle	sRANKL
		32.246	21.935
		35.037	25.613
		33.087	33.527
		42.809	33.678
		35.376	13.272
		31.103	25.327
		31.438	33.509
		31.603	24.751
Supplementary Figure S3C	Tb.N (/mm)	Vehicle	sRANKL
		3.256	1.63
		3.395	2.229
		3.513	2.393
		3.619	1.232
		2.981	0.595
		3.869	1.946
		3.096	1.76
		1.931	1.162
Supplementary Figure S3D	Tb.Sp (mm)	Vehicle	sRANKL
		274.874	591.708
		259.556	423.002
		251.58	384.348
		233.514	778.312
		300.083	1667.05
		227.366	488.579
		291.517	534.515
			836.126
Supplementary Figure S3E	ES/BS (%)	Vehicle	sRANKL
		27.663	30.267
		24.976	48.883
		29.593	54.213
		22.269	48.419
		20.466	29.591
		16.45	48.711
		19.379	46.835
		25.06	39.324
Supplementary Figure S3F	Oc.S/BS (%)	Vehicle	sRANKL
		9.268	19.122
		8.335	30.355
		9.949	26.059
		10.183	27.683
		7.159	19.965
		4.55	21.42
		6.827	22.149
		10.277	22.33
Supplementary Figure S3G	N.Oc/BS (%)	Vehicle	sRANKL
		3.072	8.111
		2.966	12.45
		3.399	11.157
		3.512	12.058
		2.528	9.571
		1.627	8.631
		2.819	8.529
		3.83	8.652
Supplementary Figure S3H	Ob.S/BS (%)	Vehicle	sRANKL
		16.639	51.387
		7.708	35.242
		12.353	25.391
		16.833	38.233
		21.16	44.668
		16.822	26.712
		10.617	28.478
		15.099	37.991

[truncated: 4 more sheets: Suppl Fig S4, Suppl Fig S6, Suppl Fig S9, Suppl Fig S10]
