# Supplementary material for: Bone mineral loss damages renal tubules in mice
Source: Commun Biol. 2026 Jan 22;9:304. doi: 10.1038/s42003-026-09603-0 (PMC12929778; doi:10.1038/s42003-026-09603-0)
Supplement: Supplementary file 5 — Supplementary Data 2 [file 42003_2026_9603_MOESM5_ESM.xlsx]

## Sheet: TPM
	Name	1G	0G	Fold increase
Hist1h2an	histone cluster 1, H2an(Hist1h2an)	0.99	8.58	8.66667
Hist2h3c1	histone cluster 2, H3c1(Hist2h3c1)	0.94	8.12	8.6383
Hist1h4f	histone cluster 1, H4f(Hist1h4f)	1.06	6.11	5.76415
Hist1h2bf	histone cluster 1, H2bf(Hist1h2bf)	0.66	3.58	5.42424
Hist1h1e	histone cluster 1, H1e(Hist1h1e)	3	16.17	5.39
Hist2h2bb	histone cluster 2, H2bb(Hist2h2bb)	2.98	15.45	5.18456
Hist1h3h	histone cluster 1, H3h(Hist1h3h)	1.71	8.7	5.08772
Hist1h2bp	histone cluster 1, H2bp(Hist1h2bp)	1.49	7.5	5.03356
Hist1h1b	histone cluster 1, H1b(Hist1h1b)	3.66	17.84	4.87432
Cxcl2	chemokine (C-X-C motif) ligand 2(Cxcl2)	0.38	1.85	4.86842
Fos	FBJ osteosarcoma oncogene(Fos)	12.33	53.71	4.35604
Hist1h4j	histone cluster 1, H4j(Hist1h4j)	0.86	3.64	4.23256
Hist1h2bn	histone cluster 1, H2bn(Hist1h2bn)	1.14	4.73	4.14912
Hist2h3b	histone cluster 2, H3b(Hist2h3b)	4.42	18.15	4.10633
2900009J06Rik	RIKEN cDNA 2900009J06 gene(2900009J06Rik)	0.31	1.27	4.09677
Hist1h2bg	histone cluster 1, H2bg(Hist1h2bg)	5.4	21.88	4.05185
Hist1h4m	histone cluster 1, H4m(Hist1h4m)	15.17	59.74	3.93804
Hist4h4	histone cluster 4, H4(Hist4h4)	1.13	4.41	3.90265
Rmrp	RNA component of mitochondrial RNAase P(Rmrp)	1.39	5.41	3.89209
1700102P08Rik	RIKEN cDNA 1700102P08 gene(1700102P08Rik)	0.56	2.16	3.85714
Hist1h1d	histone cluster 1, H1d(Hist1h1d)	4.72	18.14	3.84322
Hist1h4k	histone cluster 1, H4k(Hist1h4k)	1.66	6.34	3.81928
Gsta3	glutathione S-transferase, alpha 3(Gsta3)	0.29	1.05	3.62069
Hist1h2bb	histone cluster 1, H2bb(Hist1h2bb)	5.54	19.88	3.58845
Hist1h2bl	histone cluster 1, H2bl(Hist1h2bl)	1.13	4.03	3.56637
1700120K04Rik	RIKEN cDNA 1700120K04 gene(1700120K04Rik)	0.31	1.09	3.51613
Osm	oncostatin M(Osm)	4.64	15.53	3.34698
Hist1h4a	histone cluster 1, H4a(Hist1h4a)	0.96	3.12	3.25
Hist1h3a	histone cluster 1, H3a(Hist1h3a)	3.66	11.88	3.2459
Fosb	FBJ osteosarcoma oncogene B(Fosb)	0.82	2.6	3.17073
Hist1h2bk	histone cluster 1, H2bk(Hist1h2bk)	7.34	23.17	3.15668
8430408G22Rik	RIKEN cDNA 8430408G22 gene(8430408G22Rik)	9.13	28.28	3.09748
Vaultrc5	vault RNA component 5(Vaultrc5)	0.39	1.2	3.07692
Cidea	cell death-inducing DNA fragmentation factor, alpha subunit-like effector A(Cidea)	0.52	1.58	3.03846
Hist1h2bm	histone cluster 1, H2bm(Hist1h2bm)	5.33	16.1	3.02064
Dusp1	dual specificity phosphatase 1(Dusp1)	24.32	73.45	3.02015
Hist1h2be	histone cluster 1, H2be(Hist1h2be)	4.91	14.79	3.01222
Hist1h2bh	histone cluster 1, H2bh(Hist1h2bh)	2.64	7.81	2.95833
Hspa1b	heat shock protein 1B(Hspa1b)	1.17	3.45	2.94872
Hist1h4b	histone cluster 1, H4b(Hist1h4b)	5.71	16.48	2.88616
Hist2h2ab	histone cluster 2, H2ab(Hist2h2ab)	0.35	1.01	2.88571
Hist1h2ab	histone cluster 1, H2ab(Hist1h2ab)	2.32	6.69	2.88362
Il1b	interleukin 1 beta(Il1b)	14.82	42.31	2.85493
Sln	sarcolipin(Sln)	1.16	3.28	2.82759
Hist2h4	histone cluster 2, H4(Hist2h4)	2.37	6.65	2.80591
Hist1h3g	histone cluster 1, H3g(Hist1h3g)	5.52	15.22	2.75725
Rpph1	ribonuclease P RNA component H1(Rpph1)	5.24	14.3	2.72901
Hist1h4c	histone cluster 1, H4c(Hist1h4c)	7.31	19.66	2.68947
Hist1h3c	histone cluster 1, H3c(Hist1h3c)	10.67	28.52	2.67291
Hist2h3c2	histone cluster 2, H3c2(Hist2h3c2)	3.97	10.57	2.66247
Hist1h3b	histone cluster 1, H3b(Hist1h3b)	0.44	1.14	2.59091
Hist1h2ak	histone cluster 1, H2ak(Hist1h2ak)	2.8	7.24	2.58571
Hist1h2ah	histone cluster 1, H2ah(Hist1h2ah)	1.23	3.18	2.58537
Hbb-y	hemoglobin Y, beta-like embryonic chain(Hbb-y)	0.38	0.98	2.57895
Ucp1	uncoupling protein 1 (mitochondrial, proton carrier)(Ucp1)	0.62	1.59	2.56452
Hist1h3i	histone cluster 1, H3i(Hist1h3i)	5.19	13.28	2.55877
Hist1h2bj	histone cluster 1, H2bj(Hist1h2bj)	6.25	15.66	2.5056
Gm3258		0.41	1.02	2.4878
Hist1h1a	histone cluster 1, H1a(Hist1h1a)	1.78	4.42	2.48315
Hist2h2ac	histone cluster 2, H2ac(Hist2h2ac)	3.77	9.3	2.46684
Hist1h2ai	histone cluster 1, H2ai(Hist1h2ai)	2.95	7.21	2.44407
Hist1h2ao	histone cluster 1, H2ao(Hist1h2ao)	8.16	19.76	2.42157
Adig	adipogenin(Adig)	1.38	3.31	2.39855
Serpine1	serine (or cysteine) peptidase inhibitor, clade E, member 1(Serpine1)	2.27	5.38	2.37004
Rbp7	retinol binding protein 7, cellular(Rbp7)	0.53	1.22	2.30189
Hotairm1	Hoxa transcript antisense RNA, myeloid-specific 1(Hotairm1)	0.91	2.09	2.2967
Hist1h4d	histone cluster 1, H4d(Hist1h4d)	6.33	14.5	2.29068
Hist1h3d	histone cluster 1, H3d(Hist1h3d)	2.44	5.57	2.28279
Cyr61	cysteine rich protein 61(Cyr61)	15.78	35.5	2.24968
Hist1h3f	histone cluster 1, H3f(Hist1h3f)	1.12	2.48	2.21429
Hist1h2ac	histone cluster 1, H2ac(Hist1h2ac)	2.34	5.11	2.18376
Nr4a1	nuclear receptor subfamily 4, group A, member 1(Nr4a1)	5.95	12.87	2.16303
Hsph1	heat shock 105kDa/110kDa protein 1(Hsph1)	7.72	16.49	2.13601
1700012L04Rik		0.81	1.71	2.11111
Scd1	stearoyl-Coenzyme A desaturase 1(Scd1)	38.81	79.54	2.04947
Slc7a11	solute carrier family 7 (cationic amino acid transporter, y+ system), member 11(Slc7a11)	0.52	1.06	2.03846
Gm18853	GTPase, very large interferon inducible 1 pseudogene(Gm18853)	1	2.03	2.03
Hist1h2ae	histone cluster 1, H2ae(Hist1h2ae)	3.3	6.69	2.02727
Egr1	early growth response 1(Egr1)	7.08	14.29	2.01836
Fgf3	fibroblast growth factor 3(Fgf3)	0.61	1.23	2.01639
Hist1h4h	histone cluster 1, H4h(Hist1h4h)	10.51	21.12	2.00951
Hist1h2ag	histone cluster 1, H2ag(Hist1h2ag)	7.95	15.85	1.99371
Stfa1	stefin A1(Stfa1)	18.45	36.71	1.9897
Errfi1	ERBB receptor feedback inhibitor 1(Errfi1)	8.31	16.52	1.98797
Cebpb	CCAAT/enhancer binding protein (C/EBP), beta(Cebpb)	20.61	40.9	1.98447
Rgs1	regulator of G-protein signaling 1(Rgs1)	4.24	8.4	1.98113
Hspa1a	heat shock protein 1A(Hspa1a)	1.28	2.53	1.97656
Xlr3b	X-linked lymphocyte-regulated 3B(Xlr3b)	1.14	2.24	1.96491
Gnrh1	gonadotropin releasing hormone 1(Gnrh1)	1.15	2.25	1.95652
Clec4e	C-type lectin domain family 4, member e(Clec4e)	9.43	18.26	1.93637
Hist3h2bb-ps	histone cluster 3, H2bb, pseudogene(Hist3h2bb-ps)	1.22	2.34	1.91803
Apoc1	apolipoprotein C-I(Apoc1)	4.91	9.24	1.88187
Clec4d	C-type lectin domain family 4, member d(Clec4d)	28.73	53.29	1.85486
LOC100049077	uncharacterized LOC100049077(LOC100049077)	1.03	1.91	1.85437
Ppp1r3c	protein phosphatase 1, regulatory (inhibitor) subunit 3C(Ppp1r3c)	4.43	8.17	1.84424
Gm13139		1.99	3.66	1.8392
Eif3j2	eukaryotic translation initiation factor 3, subunit J2(Eif3j2)	6.49	11.74	1.80894
Hist1h3e	histone cluster 1, H3e(Hist1h3e)	2.61	4.7	1.80077
Dhrs9	dehydrogenase/reductase (SDR family) member 9(Dhrs9)	4.84	8.7	1.79752
Trem1	triggering receptor expressed on myeloid cells 1(Trem1)	10.41	18.67	1.79347
Ccno	cyclin O(Ccno)	4.43	7.89	1.78104
Pck1	phosphoenolpyruvate carboxykinase 1, cytosolic(Pck1)	3.25	5.73	1.76308
Panct2	pluripotency-associated noncoding transcript 2(Panct2)	1.43	2.52	1.76224
Hist1h2bq	histone cluster 1, H2bq(Hist1h2bq)	1.55	2.73	1.76129
Hist1h2br	histone cluster 1 H2br(Hist1h2br)	1.55	2.73	1.76129
Tsc22d3	TSC22 domain family, member 3(Tsc22d3)	78.48	135.7	1.7291
Tmem45b	transmembrane protein 45b(Tmem45b)	2.35	4.02	1.71064
Plin1	perilipin 1(Plin1)	3.05	5.21	1.7082
Banp	BTG3 associated nuclear protein(Banp)	3.08	5.26	1.70779
Junb	jun B proto-oncogene(Junb)	29.41	50.18	1.70622
Atf3	activating transcription factor 3(Atf3)	2.97	5.05	1.70034
Gm8013	predicted gene 8013(Gm8013)	1.23	2.09	1.69919
Fndc9	fibronectin type III domain containing 9(Fndc9)	2.34	3.97	1.69658
Per1	period circadian clock 1(Per1)	7.03	11.88	1.6899
Thrsp	thyroid hormone responsive(Thrsp)	8.91	15.02	1.68575
Apoo-ps	apolipoprotein O, pseudogene(Apoo-ps)	2.34	3.94	1.68376
Gadd45g	growth arrest and DNA-damage-inducible 45 gamma(Gadd45g)	18.04	30.27	1.67794
Spata5l1	spermatogenesis associated 5-like 1(Spata5l1)	2.08	3.46	1.66346
Abra	actin-binding Rho activating protein(Abra)	3.05	5.07	1.6623
5830415F09Rik		9.79	16.24	1.65884
Cidec	cell death-inducing DFFA-like effector c(Cidec)	5.92	9.75	1.64696
Snai1	snail family zinc finger 1(Snai1)	2.01	3.28	1.63184
Hist1h2ad	histone cluster 1, H2ad(Hist1h2ad)	3.62	5.9	1.62983
Serpina1c	serine (or cysteine) peptidase inhibitor, clade A, member 1C(Serpina1c)	1.04	1.67	1.60577
A430078G23Rik	RIKEN cDNA A430078G23 gene(A430078G23Rik)	1.64	2.63	1.60366
Dapl1	death associated protein-like 1(Dapl1)	1.12	1.79	1.59821
Rnf128	ring finger protein 128(Rnf128)	1.21	1.93	1.59504
Snhg9	small nucleolar RNA host gene 9(Snhg9)	5.2	8.22	1.58077
Nhej1	nonhomologous end-joining factor 1(Nhej1)	4.21	6.65	1.57957
Gm5150	predicted gene 5150(Gm5150)	6.11	9.65	1.57938
G0s2	G0/G1 switch gene 2(G0s2)	36.65	57.87	1.57899
Rbp4	retinol binding protein 4, plasma(Rbp4)	3.34	5.27	1.57784
Il5ra	interleukin 5 receptor, alpha(Il5ra)	1.4	2.2	1.57143
Pomgnt2	protein O-linked mannose beta 1,4-N-acetylglucosaminyltransferase 2(Pomgnt2)	1.3	2.04	1.56923
Ddit4	DNA-damage-inducible transcript 4(Ddit4)	29.87	46.84	1.56813
Pemt	phosphatidylethanolamine N-methyltransferase(Pemt)	1.28	2	1.5625
B3gat2	beta-1,3-glucuronyltransferase 2 (glucuronosyltransferase S)(B3gat2)	1.04	1.62	1.55769
Nfil3	nuclear factor, interleukin 3, regulated(Nfil3)	7.02	10.83	1.54274
Hspa8	heat shock protein 8(Hspa8)	578.13	891.27	1.54164
Il4	interleukin 4(Il4)	2.05	3.16	1.54146
Gm1968	predicted gene 1968(Gm1968)	1.13	1.74	1.53982
Aoc3	amine oxidase, copper containing 3(Aoc3)	1.4	2.15	1.53571
1700084E18Rik	RIKEN cDNA 1700084E18 gene(1700084E18Rik)	1.61	2.47	1.53416
Amica1	adhesion molecule, interacts with CXADR antigen 1(Amica1)	11.12	17.04	1.53237
1700003F12Rik	RIKEN cDNA 1700003F12 gene(1700003F12Rik)	0.96	1.47	1.53125
Pex26	peroxisomal biogenesis factor 26(Pex26)	1.77	2.71	1.53107
Fkbp5	FK506 binding protein 5(Fkbp5)	19.02	29.04	1.52681
Dnaja1	DnaJ heat shock protein family (Hsp40) member A1(Dnaja1)	22.77	34.66	1.52218
Ldhc	lactate dehydrogenase C(Ldhc)	2.17	3.3	1.52074
Gm9733	predicted gene 9733(Gm9733)	15.57	23.56	1.51317
Ear6	eosinophil-associated, ribonuclease A family, member 6(Ear6)	363.82	549.65	1.51077
Oas1b	2'-5' oligoadenylate synthetase 1B(Oas1b)	4.04	6.08	1.50495
Iqcd	IQ motif containing D(Iqcd)	1.03	1.55	1.50485
Ppp1r3b	protein phosphatase 1, regulatory (inhibitor) subunit 3B(Ppp1r3b)	3.55	5.34	1.50423
Il1r2	interleukin 1 receptor, type II(Il1r2)	17.63	26.45	1.50028
A930006K02Rik	RIKEN cDNA A930006K02 gene(A930006K02Rik)	4.64	6.95	1.49784
Nqo1	NAD(P)H dehydrogenase, quinone 1(Nqo1)	11.34	16.98	1.49735
Atat1	alpha tubulin acetyltransferase 1(Atat1)	1.75	2.61	1.49143
Oas2	2'-5' oligoadenylate synthetase 2(Oas2)	2.47	3.68	1.48988
Zap70	zeta-chain (TCR) associated protein kinase(Zap70)	1.47	2.18	1.48299
1110006O24Rik	RIKEN cDNA 1110006O24 gene(1110006O24Rik)	2.59	3.84	1.48263
9830107B12Rik	RIKEN cDNA 9830107B12 gene(9830107B12Rik)	5.15	7.62	1.47961
Hbegf	heparin-binding EGF-like growth factor(Hbegf)	1.61	2.38	1.47826
Rab6a	RAB6A, member RAS oncogene family(Rab6a)	25	36.93	1.4772
Slc25a25	solute carrier family 25 (mitochondrial carrier, phosphate carrier), member 25(Slc25a25)	4.9	7.23	1.47551
Rbm12b2	RNA binding motif protein 12 B2(Rbm12b2)	5.04	7.43	1.47421
Eva1a	eva-1 homolog A (C. elegans)(Eva1a)	0.98	1.44	1.46939
Lsr	lipolysis stimulated lipoprotein receptor(Lsr)	1.11	1.63	1.46847
Glt1d1	glycosyltransferase 1 domain containing 1(Glt1d1)	1.37	2.01	1.46715
Crispld2	cysteine-rich secretory protein LCCL domain containing 2(Crispld2)	14.2	20.82	1.4662
Chordc1	cysteine and histidine-rich domain (CHORD)-containing, zinc-binding protein 1(Chordc1)	16.55	24.25	1.46526
Fam174b	family with sequence similarity 174, member B(Fam174b)	2	2.93	1.465
Man2c1os	mannosidase, alpha, class 2C, member 1, opposite strand(Man2c1os)	1.14	1.67	1.46491
Gsta4	glutathione S-transferase, alpha 4(Gsta4)	3.99	5.83	1.46115
6530402F18Rik	RIKEN cDNA 6530402F18 gene(6530402F18Rik)	4.32	6.31	1.46065
Tnnt1	troponin T1, skeletal, slow(Tnnt1)	14.14	20.6	1.45686
Gm13363	predicted gene 13363(Gm13363)	17.83	25.96	1.45597
Sik1	salt inducible kinase 1(Sik1)	8.91	12.94	1.4523
Qpct	glutaminyl-peptide cyclotransferase (glutaminyl cyclase)(Qpct)	1.77	2.56	1.44633
Hist1h4i	histone cluster 1, H4i(Hist1h4i)	98.18	141.9	1.4453
Arxes2	adipocyte-related X-chromosome expressed sequence 2(Arxes2)	1.04	1.5	1.44231
Phlda1	pleckstrin homology like domain, family A, member 1(Phlda1)	5.07	7.31	1.44181
Zfp808	zinc finger protein 80(Zfp808)	3.68	5.3	1.44022
Flywch2	FLYWCH family member 2(Flywch2)	1.94	2.77	1.42784
Gm13152		0.96	1.37	1.42708
Serpina3b	serine (or cysteine) peptidase inhibitor, clade A, member 3B(Serpina3b)	3.8	5.41	1.42368
Ear1	eosinophil-associated, ribonuclease A family, member 1(Ear1)	530.01	753.9	1.42243
Adamts1	a disintegrin-like and metallopeptidase (reprolysin type) with thrombospondin type 1 motif, 1(Adamts1)	1.78	2.53	1.42135
Cfd	complement factor D (adipsin)(Cfd)	96.84	137.57	1.42059
Agmo	alkylglycerol monooxygenase(Agmo)	1.56	2.21	1.41667
Lipg	lipase, endothelial(Lipg)	1.81	2.56	1.41436
Echdc1	enoyl Coenzyme A hydratase domain containing 1(Echdc1)	1.68	2.37	1.41071
Sdhaf3	succinate dehydrogenase complex assembly factor 3(Sdhaf3)	5.58	7.84	1.40502
Jmjd4	jumonji domain containing 4(Jmjd4)	1.9	2.66	1.4
1810011O10Rik	RIKEN cDNA 1810011O10 gene(1810011O10Rik)	5.09	7.12	1.39882
Gm3604	predicted gene 3604(Gm3604)	1.28	1.79	1.39844
Gpr50	G-protein-coupled receptor 50(Gpr50)	0.98	1.37	1.39796
Tmsb15b1	thymosin beta 15b1(Tmsb15b1)	4.41	6.16	1.39683
Rps15a-ps6	ribosomal protein S15A, pseudogene 6(Rps15a-ps6)	3.76	5.25	1.39628
Pde3b	phosphodiesterase 3B, cGMP-inhibited(Pde3b)	3.16	4.41	1.39557
Trib1	tribbles pseudokinase 1(Trib1)	4.18	5.83	1.39474
Snapc3	small nuclear RNA activating complex, polypeptide 3(Snapc3)	4.54	6.33	1.39427
Ccr1	chemokine (C-C motif) receptor 1(Ccr1)	30.48	42.48	1.3937
Gjb3	gap junction protein, beta 3(Gjb3)	1.48	2.06	1.39189
Cdk6	cyclin-dependent kinase 6(Cdk6)	1.48	2.06	1.39189
Mpz	myelin protein zero(Mpz)	1.33	1.85	1.39098
Mtrf1l	mitochondrial translational release factor 1-like(Mtrf1l)	3.36	4.67	1.38988
Prg2	proteoglycan 2, bone marrow(Prg2)	2594.45	3594.94	1.38563
Bin2	bridging integrator 2(Bin2)	36.17	50.1	1.38513
Plin4	perilipin 4(Plin4)	3.98	5.51	1.38442
Clec4g	C-type lectin domain family 4, member g(Clec4g)	1.54	2.13	1.38312
Rab3ip	RAB3A interacting protein(Rab3ip)	1.94	2.68	1.38144
Hdc	histidine decarboxylase(Hdc)	35.06	48.41	1.38078
Slc35g2	solute carrier family 35, member G2(Slc35g2)	1.37	1.89	1.37956
Gvin1	GTPase, very large interferon inducible 1(Gvin1)	6.46	8.91	1.37926
3110056K07Rik	RIKEN cDNA 3110056K07 gene(3110056K07Rik)	6.68	9.21	1.37874
Adam8	a disintegrin and metallopeptidase domain 8(Adam8)	26.33	36.29	1.37828
Hspa5	heat shock protein 5(Hspa5)	157.27	216.57	1.37706
Gm1673	predicted gene 1673(Gm1673)	3.05	4.2	1.37705
Plaur	plasminogen activator, urokinase receptor(Plaur)	47.38	65.2	1.37611
Gpr65	G-protein coupled receptor 65(Gpr65)	13.22	18.19	1.37595
Dynll1	dynein light chain LC8-type 1(Dynll1)	66.54	91.52	1.37541
Alox15	arachidonate 15-lipoxygenase(Alox15)	27.36	37.63	1.37537
Usp31	ubiquitin specific peptidase 31(Usp31)	1.36	1.87	1.375
Tlr2	toll-like receptor 2(Tlr2)	9.57	13.14	1.37304
Ptrh1	peptidyl-tRNA hydrolase 1 homolog(Ptrh1)	1.8	2.47	1.37222
Cyp39a1	cytochrome P450, family 39, subfamily a, polypeptide 1(Cyp39a1)	1.29	1.77	1.37209
Dleu2	deleted in lymphocytic leukemia, 2(Dleu2)	3.93	5.39	1.3715
Rbm12b1	RNA binding motif protein 12 B1(Rbm12b1)	2.27	3.11	1.37004
Nnat	neuronatin(Nnat)	3.25	4.44	1.36615
Usp18	ubiquitin specific peptidase 18(Usp18)	6.23	8.51	1.36597
Gramd1a	GRAM domain containing 1A(Gramd1a)	17.07	23.3	1.36497
Gm15421	ribosomal protein L22 like 1 pseudogene(Gm15421)	1.92	2.62	1.36458
Hyou1	hypoxia up-regulated 1(Hyou1)	12.55	17.11	1.36335
Ctgf	connective tissue growth factor(Ctgf)	41.31	56.31	1.36311
5430421N21Rik		1.57	2.14	1.36306
Snrnp48	small nuclear ribonucleoprotein 48 (U11/U12)(Snrnp48)	9.09	12.38	1.36194
Sncg	synuclein, gamma(Sncg)	8.49	11.56	1.3616
Coprs	coordinator of PRMT5, differentiation stimulator(Coprs)	3.11	4.23	1.36013
Myh7	myosin, heavy polypeptide 7, cardiac muscle, beta(Myh7)	3.74	5.08	1.35829
Epx	eosinophil peroxidase(Epx)	103.99	141.21	1.35792
E030030I06Rik	RIKEN cDNA E030030I06 gene(E030030I06Rik)	1.82	2.47	1.35714
Arhgef37	Rho guanine nucleotide exchange factor (GEF) 37(Arhgef37)	2.16	2.93	1.35648
Tra2a	transformer 2 alpha homolog (Drosophila)(Tra2a)	59.53	80.69	1.35545
Ccrn4l		8.51	11.52	1.3537
Creld2	cysteine-rich with EGF-like domains 2(Creld2)	16.88	22.85	1.35367
Nxt2	nuclear transport factor 2-like export factor 2(Nxt2)	4.28	5.79	1.3528
Stx3	syntaxin 3(Stx3)	5.61	7.58	1.35116
Hcar2	hydroxycarboxylic acid receptor 2(Hcar2)	4.91	6.62	1.34827
Rspo3	R-spondin 3(Rspo3)	1.15	1.55	1.34783
1110002L01Rik	RIKEN cDNA 1110002L01 gene(1110002L01Rik)	1.5	2.02	1.34667
Serpinb2	serine (or cysteine) peptidase inhibitor, clade B, member 2(Serpinb2)	7.33	9.87	1.34652
P2ry14	purinergic receptor P2Y, G-protein coupled, 14(P2ry14)	3.99	5.37	1.34586
Ptp4a1	protein tyrosine phosphatase 4a1(Ptp4a1)	8.26	11.09	1.34262
Cntfr	ciliary neurotrophic factor receptor(Cntfr)	1.08	1.45	1.34259
Gem	GTP binding protein (gene overexpressed in skeletal muscle)(Gem)	1.52	2.04	1.34211
Chst1	carbohydrate (keratan sulfate Gal-6) sulfotransferase 1(Chst1)	1.17	1.57	1.34188
Lrrc75a	leucine rich repeat containing 75A(Lrrc75a)	1.35	1.81	1.34074
Fosl2	fos-like antigen 2(Fosl2)	9.88	13.23	1.33907
Ccdc142	coiled-coil domain containing 142(Ccdc142)	2.69	3.6	1.33829
Olr1	oxidized low density lipoprotein (lectin-like) receptor 1(Olr1)	3.94	5.27	1.33756
Rasd1	RAS, dexamethasone-induced 1(Rasd1)	1.37	1.83	1.33577
Gpr141	G protein-coupled receptor 141(Gpr141)	14.15	18.86	1.33286
Tgtp1	T cell specific GTPase 1(Tgtp1)	2.41	3.21	1.33195
Stfa2l1	stefin A2 like 1(Stfa2l1)	148.43	197.56	1.331
Gm38426	predicted gene, 38426(Gm38426)	1.39	1.85	1.33094
Ccl3	chemokine (C-C motif) ligand 3(Ccl3)	4.41	5.86	1.3288
Pdia4	protein disulfide isomerase associated 4(Pdia4)	25.16	33.42	1.3283
Dgat2	diacylglycerol O-acyltransferase 2(Dgat2)	18.83	24.97	1.32608
LOC100503496	uncharacterized LOC100503496(LOC100503496)	1.35	1.79	1.32593
Baiap3	BAI1-associated protein 3(Baiap3)	1.35	1.79	1.32593
Gm7120		2.81	3.72	1.32384
Clec4b2	C-type lectin domain family 4, member b2(Clec4b2)	2.75	3.64	1.32364
Rdh12	retinol dehydrogenase 12(Rdh12)	19.95	26.4	1.32331
BC037034	cDNA sequence BC037034(BC037034)	25.59	33.86	1.32317
Rybp	RING1 and YY1 binding protein(Rybp)	11.06	14.63	1.32278
Ear2	eosinophil-associated, ribonuclease A family, member 2(Ear2)	461.86	610.8	1.32248
Lilra6	leukocyte immunoglobulin-like receptor, subfamily A (with TM domain), member 6(Lilra6)	9.43	12.47	1.32238
Meis1	Meis homeobox 1(Meis1)	2.08	2.75	1.32212
Dnajb9	DnaJ heat shock protein family (Hsp40) member B9(Dnajb9)	13.79	18.22	1.32125
Pet117	PET117 homolog(Pet117)	1	1.32	1.32
D830046C22Rik	RIKEN cDNA D830046C22 gene(D830046C22Rik)	1.47	1.94	1.31973
Itprip	inositol 1,4,5-triphosphate receptor interacting protein(Itprip)	13.88	18.31	1.31916
5730408K05Rik	RIKEN cDNA 5730408K05 gene(5730408K05Rik)	18.74	24.71	1.31857
Ism1	isthmin 1, angiogenesis inhibitor(Ism1)	1.95	2.57	1.31795
Medag	mesenteric estrogen dependent adipogenesis(Medag)	1.55	2.04	1.31613
Stk17b	serine/threonine kinase 17b (apoptosis-inducing)(Stk17b)	58.03	76.35	1.3157
Gm16973	predicted gene, 16973(Gm16973)	4.5	5.92	1.31556
Cldnd1	claudin domain containing 1(Cldnd1)	12.17	16.01	1.31553
Gm9833	myelin basic protein expression factor 2, repressor pseudogene(Gm9833)	1.18	1.55	1.31356
Cep85l	centrosomal protein 85-like(Cep85l)	1.15	1.51	1.31304
Adal	adenosine deaminase-like(Adal)	4.26	5.59	1.31221
Kpna4	karyopherin (importin) alpha 4(Kpna4)	19.56	25.64	1.31084
Nhlrc2	NHL repeat containing 2(Nhlrc2)	4.09	5.36	1.31051
2310065F04Rik	RIKEN cDNA 2310065F04 gene(2310065F04Rik)	1	1.31	1.31
Mkks	McKusick-Kaufman syndrome(Mkks)	4.52	5.92	1.30973
Ift88	intraflagellar transport 88(Ift88)	1.1	1.44	1.30909
St7l	suppression of tumorigenicity 7-like(St7l)	2.04	2.67	1.30882
Nlrp1a	NLR family, pyrin domain containing 1A(Nlrp1a)	1.04	1.36	1.30769
Lxn	latexin(Lxn)	9.69	12.67	1.30753
AK010878	cDNA sequence AK010878(AK010878)	7.69	10.05	1.30689
Zc3h8	zinc finger CCCH type containing 8(Zc3h8)	2.74	3.58	1.30657
Rbm4	RNA binding motif protein 4(Rbm4)	7.74	10.11	1.3062
Pira1	paired-Ig-like receptor A1(Pira1)	7.1	9.27	1.30563
Socs3	suppressor of cytokine signaling 3(Socs3)	5.64	7.36	1.30496
Rhbdl1	rhomboid, veinlet-like 1 (Drosophila)(Rhbdl1)	1.64	2.14	1.30488
Serpina1b	serine (or cysteine) preptidase inhibitor, clade A, member 1B(Serpina1b)	3.12	4.07	1.30449
Serpinb6b	serine (or cysteine) peptidase inhibitor, clade B, member 6b(Serpinb6b)	6.38	8.32	1.30408
A530064D06Rik	RIKEN cDNA A530064D06 gene(A530064D06Rik)	13.18	17.18	1.30349
Mxd1	MAX dimerization protein 1(Mxd1)	62.77	81.82	1.30349
Cryz	crystallin, zeta(Cryz)	1.78	2.32	1.30337
Efcab2	EF-hand calcium binding domain 2(Efcab2)	0.99	1.29	1.30303
Gfod2	glucose-fructose oxidoreductase domain containing 2(Gfod2)	1.75	2.28	1.30286
Igip	IgA inducing protein(Igip)	3.94	5.13	1.30203
Sntb2	syntrophin, basic 2(Sntb2)	1.69	2.2	1.30178
Enpp2	ectonucleotide pyrophosphatase/phosphodiesterase 2(Enpp2)	3.15	4.1	1.30159
Kcnj5	potassium inwardly-rectifying channel, subfamily J, member 5(Kcnj5)	3.66	4.76	1.30055
Slx4ip	SLX4 interacting protein(Slx4ip)	1.3	1.69	1.3
Rnf169	ring finger protein 169(Rnf169)	3.98	5.17	1.29899
Gfpt2	glutamine fructose-6-phosphate transaminase 2(Gfpt2)	1.54	2	1.2987
Acot1	acyl-CoA thioesterase 1(Acot1)	4.42	5.73	1.29638
Il1f9	interleukin 1 family, member 9(Il1f9)	19.65	25.47	1.29618
Suv39h2	suppressor of variegation 3-9 homolog 2 (Drosophila)(Suv39h2)	2.06	2.67	1.29612
Gpr182	G protein-coupled receptor 182(Gpr182)	5	6.48	1.296
Cyp2f2	cytochrome P450, family 2, subfamily f, polypeptide 2(Cyp2f2)	3.65	4.73	1.29589
Rn45s	45S pre-ribosomal RNA(Rn45s)	279.61	362.2	1.29538
Ankrd33b	ankyrin repeat domain 33B(Ankrd33b)	3.7	4.79	1.29459
Ccdc117	coiled-coil domain containing 117(Ccdc117)	9.67	12.51	1.29369
Plac9a	placenta specific 9a(Plac9a)	18.34	23.72	1.29335
Gm5483	predicted gene 5483(Gm5483)	112.13	144.93	1.29252
Fgd4	FYVE, RhoGEF and PH domain containing 4(Fgd4)	4.41	5.7	1.29252
Cyp4b1	cytochrome P450, family 4, subfamily b, polypeptide 1(Cyp4b1)	8.39	10.84	1.29201
Pgf	placental growth factor(Pgf)	1.89	2.44	1.29101
LOC100038947	signal-regulatory protein beta 1-like(LOC100038947)	11.46	14.79	1.29058
Gm5141	predicted gene 5141(Gm5141)	1	1.29	1.29
Cry1	cryptochrome 1 (photolyase-like)(Cry1)	5.89	7.59	1.28862
Mrgpra2b	MAS-related GPR, member A2B(Mrgpra2b)	35.62	45.86	1.28748
Lnpep	leucyl/cystinyl aminopeptidase(Lnpep)	3.48	4.48	1.28736
Rnd1	Rho family GTPase 1(Rnd1)	4.25	5.47	1.28706
Dact1	dishevelled-binding antagonist of beta-catenin 1(Dact1)	1.29	1.66	1.28682
Tvp23b	trans-golgi network vesicle protein 23B(Tvp23b)	11.66	15	1.28645
Sla	src-like adaptor(Sla)	59.15	76.04	1.28555
Igf2	insulin-like growth factor 2(Igf2)	2.5	3.21	1.284
Thbs1	thrombospondin 1(Thbs1)	48.21	61.83	1.28251
Rbm15	RNA binding motif protein 15(Rbm15)	3.83	4.91	1.28198
Ints8	integrator complex subunit 8(Ints8)	9.01	11.55	1.28191
Tbx6	T-box 6(Tbx6)	2.24	2.87	1.28125
Smoc1	SPARC related modular calcium binding 1(Smoc1)	2.35	3.01	1.28085
Ucp3	uncoupling protein 3 (mitochondrial, proton carrier)(Ucp3)	4	5.12	1.28
Il7	interleukin 7(Il7)	1.25	1.6	1.28
Mrpl49	mitochondrial ribosomal protein L49(Mrpl49)	22.55	28.86	1.27982
Creld1	cysteine-rich with EGF-like domains 1(Creld1)	4.15	5.31	1.27952
Pira7	paired-Ig-like receptor A7(Pira7)	2.47	3.16	1.27935
Prepl	prolyl endopeptidase-like(Prepl)	5.91	7.56	1.27919
Mvd	mevalonate (diphospho) decarboxylase(Mvd)	4.3	5.5	1.27907
Zfp276	zinc finger protein (C2H2 type) 276(Zfp276)	7.17	9.16	1.27755
Olfm4	olfactomedin 4(Olfm4)	36.5	46.62	1.27726
Ctbp2	C-terminal binding protein 2(Ctbp2)	7.37	9.41	1.2768
Acrbp	proacrosin binding protein(Acrbp)	3.18	4.06	1.27673
Nxpe2	neurexophilin and PC-esterase domain family, member 2(Nxpe2)	45.95	58.65	1.27639
Cd226	CD226 antigen(Cd226)	6.3	8.04	1.27619
Nlrp3	NLR family, pyrin domain containing 3(Nlrp3)	3.12	3.98	1.27564
BC100530	cDNA sequence BC100530(BC100530)	16.8	21.43	1.2756
C330018D20Rik	RIKEN cDNA C330018D20 gene(C330018D20Rik)	4.33	5.52	1.27483
Gm4737	predicted gene 4737(Gm4737)	2.44	3.11	1.27459
Yes1	YES proto-oncogene 1, Src family tyrosine kinase(Yes1)	1.24	1.58	1.27419
Cdk12	cyclin-dependent kinase 12(Cdk12)	4.78	6.09	1.27406
Prr33	proline rich 33(Prr33)	4.75	6.05	1.27368
Slc5a3	solute carrier family 5 (inositol transporters), member 3(Slc5a3)	1.06	1.35	1.27358
Mt2	metallothionein 2(Mt2)	76.56	97.45	1.27286
Marco	macrophage receptor with collagenous structure(Marco)	1.98	2.52	1.27273
Gm9199	glycine cleavage system protein H (aminomethyl carrier) pseudogene(Gm9199)	3.16	4.02	1.27215
Fer	fer (fms/fps related) protein kinase(Fer)	2.91	3.7	1.27148
Hist2h2aa1	histone cluster 2, H2aa1(Hist2h2aa1)	81.38	103.44	1.27107
Rasl11b	RAS-like, family 11, member B(Rasl11b)	4.87	6.19	1.27105
Amer2	APC membrane recruitment 2(Amer2)	1.33	1.69	1.27068
Rmnd1	required for meiotic nuclear division 1 homolog(Rmnd1)	8.44	10.72	1.27014
Adipoq	adiponectin, C1Q and collagen domain containing(Adipoq)	60.81	77.23	1.27002
Fubp1	far upstream element (FUSE) binding protein 1(Fubp1)	12.68	16.1	1.26972
Cd244	CD244 natural killer cell receptor 2B4(Cd244)	1.78	2.26	1.26966
Zfp36	zinc finger protein 36(Zfp36)	35.89	45.55	1.26916
5330426P16Rik		1.6	2.03	1.26875
Ints3	integrator complex subunit 3(Ints3)	6.95	8.81	1.26763
Casc5		6.62	8.39	1.26737
Setmar	SET domain without mariner transposase fusion(Setmar)	1.91	2.42	1.26702
Foxk2	forkhead box K2(Foxk2)	10.38	13.15	1.26686
Eps8l1	EPS8-like 1(Eps8l1)	1.2	1.52	1.26667
Lrrc30	leucine rich repeat containing 30(Lrrc30)	2.18	2.76	1.26606
Hmces	5-hydroxymethylcytosine (hmC) binding, ES cell specific(Hmces)	9.29	11.76	1.26588
6720489N17Rik	RIKEN cDNA 6720489N17 gene(6720489N17Rik)	1.28	1.62	1.26562
Amacr	alpha-methylacyl-CoA racemase(Amacr)	1.47	1.86	1.26531
Phyhd1	phytanoyl-CoA dioxygenase domain containing 1(Phyhd1)	3.37	4.26	1.26409
Abat	4-aminobutyrate aminotransferase(Abat)	1.29	1.63	1.26357
Hexim1	hexamethylene bis-acetamide inducible 1(Hexim1)	16.52	20.86	1.26271
Cd300lb	CD300 molecule like family member B(Cd300lb)	23.24	29.34	1.26248
Lpcat4	lysophosphatidylcholine acyltransferase 4(Lpcat4)	8.88	11.21	1.26239
Fam110c	family with sequence similarity 110, member C(Fam110c)	1.26	1.59	1.2619
Dcun1d3	DCN1, defective in cullin neddylation 1, domain containing 3 (S. cerevisiae)(Dcun1d3)	1.76	2.22	1.26136
Rps19-ps3	ribosomal protein S19, pseudogene 3(Rps19-ps3)	2.03	2.56	1.26108
Adat1	adenosine deaminase, tRNA-specific 1(Adat1)	0.96	1.21	1.26042
Qprt	quinolinate phosphoribosyltransferase(Qprt)	1.5	1.89	1.26
Pagr1a	PAXIP1 associated glutamate rich protein 1A(Pagr1a)	23.49	29.59	1.25968
Alg2	asparagine-linked glycosylation 2 (alpha-1,3-mannosyltransferase)(Alg2)	6.06	7.63	1.25908
Ppp1r1a	protein phosphatase 1, regulatory (inhibitor) subunit 1A(Ppp1r1a)	1.43	1.8	1.25874
Pigw	phosphatidylinositol glycan anchor biosynthesis, class W(Pigw)	2.59	3.26	1.25869
Mtfr1	mitochondrial fission regulator 1(Mtfr1)	30.56	38.44	1.25785
Zfp638	zinc finger protein 638(Zfp638)	9.12	11.47	1.25768
Asun	asunder, spermatogenesis regulator(Asun)	12.56	15.79	1.25717
Lyve1	lymphatic vessel endothelial hyaluronan receptor 1(Lyve1)	2.49	3.13	1.25703
Tnik	TRAF2 and NCK interacting kinase(Tnik)	2.22	2.79	1.25676
Tppp3	tubulin polymerization-promoting protein family member 3(Tppp3)	13.36	16.79	1.25674
Mettl4	methyltransferase like 4(Mettl4)	2.34	2.94	1.25641
Ptgir	prostaglandin I receptor (IP)(Ptgir)	7.77	9.76	1.25611
Rin3	Ras and Rab interactor 3(Rin3)	28.36	35.62	1.25599
Fam96b	family with sequence similarity 96, member B(Fam96b)	25.92	32.54	1.2554
Ass1	argininosuccinate synthetase 1(Ass1)	5.56	6.98	1.2554
Sele	selectin, endothelial cell(Sele)	2.39	3	1.25523
C7	complement component 7(C7)	1.1	1.38	1.25455
Trpt1	tRNA phosphotransferase 1(Trpt1)	1.73	2.17	1.25434
Slc18a2	solute carrier family 18 (vesicular monoamine), member 2(Slc18a2)	2.52	3.16	1.25397
Gm21975	predicted gene 21975(Gm21975)	1.3	1.63	1.25385
F830002L21Rik	RIKEN cDNA F830002L21 gene(F830002L21Rik)	5.92	7.42	1.25338
Tkfc	triokinase, FMN cyclase(Tkfc)	2.49	3.12	1.25301
Ptger2	prostaglandin E receptor 2 (subtype EP2)(Ptger2)	1.78	2.23	1.25281
Nr2f2	nuclear receptor subfamily 2, group F, member 2(Nr2f2)	1.19	1.49	1.2521
Xpnpep3	X-prolyl aminopeptidase 3, mitochondrial(Xpnpep3)	1.19	1.49	1.2521
Ripply3	ripply transcriptional repressor 3(Ripply3)	1.23	1.54	1.25203
Purg	purine-rich element binding protein G(Purg)	3.02	3.78	1.25166
Rbm14	RNA binding motif protein 14(Rbm14)	13.8	17.27	1.25145
Slc16a3	solute carrier family 16 (monocarboxylic acid transporters), member 3(Slc16a3)	28.33	35.44	1.25097
Traf3ip3	TRAF3 interacting protein 3(Traf3ip3)	17.89	22.35	1.2493
Thap2	THAP domain containing, apoptosis associated protein 2(Thap2)	1.89	2.36	1.24868
Epb4.2		58.87	73.49	1.24834
Mocos	molybdenum cofactor sulfurase(Mocos)	7.68	9.58	1.2474
Tle1	transducin-like enhancer of split 1(Tle1)	2.51	3.13	1.24701
Jun	jun proto-oncogene(Jun)	7.91	9.86	1.24652
Ankrd26	ankyrin repeat domain 26(Ankrd26)	1.34	1.67	1.24627
Mthfd2	methylenetetrahydrofolate dehydrogenase (NAD+ dependent), methenyltetrahydrofolate cyclohydrolase(Mthfd2)	15.68	19.54	1.24617
Ms4a6d	membrane-spanning 4-domains, subfamily A, member 6D(Ms4a6d)	9.14	11.39	1.24617
Fggy	FGGY carbohydrate kinase domain containing(Fggy)	1.3	1.62	1.24615
5430405H02Rik	RIKEN cDNA 5430405H02 gene(5430405H02Rik)	1.83	2.28	1.2459
1810026B05Rik	RIKEN cDNA 1810026B05 gene(1810026B05Rik)	4.98	6.2	1.24498
Nlrp12	NLR family, pyrin domain containing 12(Nlrp12)	3.48	4.33	1.24425
Gnaz	guanine nucleotide binding protein, alpha z subunit(Gnaz)	5.86	7.29	1.24403
Zmym1	zinc finger, MYM domain containing 1(Zmym1)	3.61	4.49	1.24377
Exog	endo/exonuclease (5'-3'), endonuclease G-like(Exog)	1.85	2.3	1.24324
Tmem191c	transmembrane protein 191C(Tmem191c)	1.44	1.79	1.24306
Map2k3os	mitogen-activated protein kinase kinase 3, opposite strand(Map2k3os)	1.03	1.28	1.24272
Npepps	aminopeptidase puromycin sensitive(Npepps)	15.5	19.26	1.24258
Grem1	gremlin 1, DAN family BMP antagonist(Grem1)	3.67	4.56	1.24251
Xrcc4	X-ray repair complementing defective repair in Chinese hamster cells 4(Xrcc4)	4.51	5.6	1.24169
Ccne2	cyclin E2(Ccne2)	18.57	23.05	1.24125
Tarm1	T cell-interacting, activating receptor on myeloid cells 1(Tarm1)	5.68	7.05	1.2412
Nck1	non-catalytic region of tyrosine kinase adaptor protein 1(Nck1)	20.58	25.54	1.24101
Cklf	chemokine-like factor(Cklf)	28.47	35.33	1.24096
Umad1	UMAP1-MVP12 associated (UMA) domain containing 1(Umad1)	9.77	12.12	1.24053
Mettl16	methyltransferase like 16(Mettl16)	6.66	8.26	1.24024
Zfp260	zinc finger protein 260(Zfp260)	7.34	9.1	1.23978
Taf1d	TATA-box binding protein associated factor, RNA polymerase I, D(Taf1d)	20.2	25.04	1.2396
Ctxn3	cortexin 3(Ctxn3)	0.96	1.19	1.23958
Zfp874b	zinc finger protein 874b(Zfp874b)	3.97	4.92	1.23929
Zfp790	zinc finger protein 790(Zfp790)	2.51	3.11	1.23904
Srxn1	sulfiredoxin 1 homolog (S. cerevisiae)(Srxn1)	10.21	12.65	1.23898
Palmd	palmdelphin(Palmd)	1.39	1.72	1.23741
Ccl19	chemokine (C-C motif) ligand 19(Ccl19)	3.96	4.9	1.23737
Tac2	tachykinin 2(Tac2)	6.53	8.08	1.23737
Prg3	proteoglycan 3(Prg3)	56.01	69.26	1.23656
Coq10b	coenzyme Q10B(Coq10b)	11.59	14.33	1.23641
Pyhin1		13.03	16.11	1.23638
Lipt1	lipoyltransferase 1(Lipt1)	1.44	1.78	1.23611
Klf9	Kruppel-like factor 9(Klf9)	6.19	7.65	1.23586
Samd9l	sterile alpha motif domain containing 9-like(Samd9l)	23.83	29.45	1.23584
Maff	v-maf musculoaponeurotic fibrosarcoma oncogene family, protein F (avian)(Maff)	1.23	1.52	1.23577
Mitd1	MIT, microtubule interacting and transport, domain containing 1(Mitd1)	11.37	14.05	1.23571
Rarg	retinoic acid receptor, gamma(Rarg)	9.76	12.06	1.23566
Klhl40	kelch-like 40(Klhl40)	2.17	2.68	1.23502
Fam173b	family with sequence similarity 173, member B(Fam173b)	4.67	5.76	1.2334
Nufip2	nuclear fragile X mental retardation protein interacting protein 2(Nufip2)	6.61	8.15	1.23298
Alpk1	alpha-kinase 1(Alpk1)	1.46	1.8	1.23288
Zfp46	zinc finger protein 46(Zfp46)	2.62	3.23	1.23282
5530601H04Rik	RIKEN cDNA 5530601H04 gene(5530601H04Rik)	1.42	1.75	1.23239
Ets2	E26 avian leukemia oncogene 2, 3' domain(Ets2)	8.79	10.83	1.23208
Oma1	OMA1 zinc metallopeptidase(Oma1)	5.52	6.8	1.23188
Arg2	arginase type II(Arg2)	8.2	10.1	1.23171
Gab3	growth factor receptor bound protein 2-associated protein 3(Gab3)	2.25	2.77	1.23111
Snx33	sorting nexin 33(Snx33)	2	2.46	1.23
Tnfrsf11b	tumor necrosis factor receptor superfamily, member 11b (osteoprotegerin)(Tnfrsf11b)	3.48	4.28	1.22989
Noc3l	NOC3 like DNA replication regulator(Noc3l)	3.22	3.96	1.22981
Prrg2	proline-rich Gla (G-carboxyglutamic acid) polypeptide 2(Prrg2)	5.79	7.12	1.22971
Jdp2	Jun dimerization protein 2(Jdp2)	26.53	32.62	1.22955
Ldhd	lactate dehydrogenase D(Ldhd)	1.22	1.5	1.22951
Hacd2	3-hydroxyacyl-CoA dehydratase 2(Hacd2)	8.02	9.86	1.22943
Ifit1bl2	interferon induced protein with tetratricopeptide repeats 1B like 2(Ifit1bl2)	2.45	3.01	1.22857
Gstp2	glutathione S-transferase, pi 2(Gstp2)	5.82	7.15	1.22852
Hoxc10	homeobox C10(Hoxc10)	1.84	2.26	1.22826
Ube3a	ubiquitin protein ligase E3A(Ube3a)	5.96	7.32	1.22819
Tmcc1	transmembrane and coiled coil domains 1(Tmcc1)	10.48	12.87	1.22805
Cd200r4	CD200 receptor 4(Cd200r4)	1.58	1.94	1.22785
Zfp456	zinc finger protein 456(Zfp456)	0.97	1.19	1.2268
Mcpt4	mast cell protease 4(Mcpt4)	2.03	2.49	1.2266
Tnfsf13b	tumor necrosis factor (ligand) superfamily, member 13b(Tnfsf13b)	7.37	9.04	1.22659
Acbd3	acyl-Coenzyme A binding domain containing 3(Acbd3)	9.93	12.18	1.22659
Slc35d1	solute carrier family 35 (UDP-glucuronic acid/UDP-N-acetylgalactosamine dual transporter), member D1(Slc35d1)	1.59	1.95	1.22642
Ddias	DNA damage-induced apoptosis suppressor(Ddias)	4.11	5.04	1.22628
B930041F14Rik		1.37	1.68	1.22628
Fmo1	flavin containing monooxygenase 1(Fmo1)	8.31	10.19	1.22623
Oxld1	oxidoreductase like domain containing 1(Oxld1)	6.41	7.86	1.22621
Pvr	poliovirus receptor(Pvr)	1.68	2.06	1.22619
Fam169b	family with sequence similarity 169, member B(Fam169b)	1.99	2.44	1.22613
Pla2g4c	phospholipase A2, group IVC (cytosolic, calcium-independent)(Pla2g4c)	2.88	3.53	1.22569
Cep350	centrosomal protein 350(Cep350)	4.66	5.71	1.22532
Perp	PERP, TP53 apoptosis effector(Perp)	2	2.45	1.225
Xlr4a	X-linked lymphocyte-regulated 4A(Xlr4a)	2.98	3.65	1.22483
Hk1os	hexokinase 1, opposite strand(Hk1os)	2.27	2.78	1.22467
Ero1l	ERO1-like (S. cerevisiae)(Ero1l)	19.55	23.94	1.22455
Rgs4	regulator of G-protein signaling 4(Rgs4)	2.54	3.11	1.22441
Hbb-bs	hemoglobin, beta adult s chain(Hbb-bs)	16022.9	19613.1	1.22407
Fasn	fatty acid synthase(Fasn)	4.38	5.36	1.22374
Samsn1	SAM domain, SH3 domain and nuclear localization signals, 1(Samsn1)	32.77	40.1	1.22368
Pdgfd	platelet-derived growth factor, D polypeptide(Pdgfd)	1.7	2.08	1.22353
Wdfy1	WD repeat and FYVE domain containing 1(Wdfy1)	4.7	5.75	1.2234
Hspa4l	heat shock protein 4 like(Hspa4l)	7.88	9.64	1.22335
Ksr1	kinase suppressor of ras 1(Ksr1)	3.05	3.73	1.22295
Zfp207	zinc finger protein 207(Zfp207)	88.39	108.09	1.22288
Usp2	ubiquitin specific peptidase 2(Usp2)	2.83	3.46	1.22261
Fgfrl1	fibroblast growth factor receptor-like 1(Fgfrl1)	7.83	9.57	1.22222
Magi3	membrane associated guanylate kinase, WW and PDZ domain containing 3(Magi3)	1.44	1.76	1.22222
Slc26a7	solute carrier family 26, member 7(Slc26a7)	1.62	1.98	1.22222
Noa1	nitric oxide associated 1(Noa1)	8.06	9.85	1.22208
Lrr1	leucine rich repeat protein 1(Lrr1)	6.89	8.42	1.22206
Mnda		13.4	16.37	1.22164
Invs	inversin(Invs)	1.31	1.6	1.22137
Sesn3	sestrin 3(Sesn3)	1.18	1.44	1.22034
Cebpe	CCAAT/enhancer binding protein (C/EBP), epsilon(Cebpe)	106.11	129.44	1.21987
Pds5a	PDS5 cohesin associated factor A(Pds5a)	13.76	16.78	1.21948
Fnbp1l	formin binding protein 1-like(Fnbp1l)	2.78	3.39	1.21942
Dr1	down-regulator of transcription 1(Dr1)	25.4	30.96	1.2189
Efemp1	epidermal growth factor-containing fibulin-like extracellular matrix protein 1(Efemp1)	4.57	5.57	1.21882
Akr1b8	aldo-keto reductase family 1, member B8(Akr1b8)	3.16	3.85	1.21835
E230029C05Rik	RIKEN cDNA E230029C05 gene(E230029C05Rik)	3.16	3.85	1.21835
Ccbe1	collagen and calcium binding EGF domains 1(Ccbe1)	1.1	1.34	1.21818
Tshz1	teashirt zinc finger family member 1(Tshz1)	2.8	3.41	1.21786
Arrdc2	arrestin domain containing 2(Arrdc2)	9.44	11.49	1.21716
Zbed6	zinc finger, BED type containing 6(Zbed6)	1.52	1.85	1.21711
Zbtb2	zinc finger and BTB domain containing 2(Zbtb2)	5.12	6.23	1.2168
4930402H24Rik	RIKEN cDNA 4930402H24 gene(4930402H24Rik)	1.43	1.74	1.21678
Gpr171	G protein-coupled receptor 171(Gpr171)	4.29	5.22	1.21678
Hgf	hepatocyte growth factor(Hgf)	2.03	2.47	1.21675
Armc7	armadillo repeat containing 7(Armc7)	9.37	11.4	1.21665
Gm4944		1.48	1.8	1.21622
Chtf8	CTF8, chromosome transmission fidelity factor 8(Chtf8)	31.93	38.82	1.21578
Tmem86b	transmembrane protein 86B(Tmem86b)	8.81	10.71	1.21566
Glipr2	GLI pathogenesis-related 2(Glipr2)	55.84	67.86	1.21526
Kcnk6	potassium inwardly-rectifying channel, subfamily K, member 6(Kcnk6)	6.18	7.51	1.21521
Rbm15b	RNA binding motif protein 15B(Rbm15b)	8.28	10.06	1.21498
2310002L09Rik	RIKEN cDNA 2310002L09 gene(2310002L09Rik)	3.49	4.24	1.2149
Hmbox1	homeobox containing 1(Hmbox1)	1.49	1.81	1.21477
Slc16a10	solute carrier family 16 (monocarboxylic acid transporters), member 10(Slc16a10)	26.23	31.85	1.21426
Cebpd	CCAAT/enhancer binding protein (C/EBP), delta(Cebpd)	36.04	43.76	1.21421
Parg	poly (ADP-ribose) glycohydrolase(Parg)	6.17	7.49	1.21394
Igfbp3	insulin-like growth factor binding protein 3(Igfbp3)	4.91	5.96	1.21385
Adat3	adenosine deaminase, tRNA-specific 3(Adat3)	1.45	1.76	1.21379
Clk1	CDC-like kinase 1(Clk1)	91.5	111.06	1.21377
Samd1	sterile alpha motif domain containing 1(Samd1)	24.26	29.44	1.21352
Slc15a4	solute carrier family 15, member 4(Slc15a4)	10.57	12.82	1.21287
Zfp382	zinc finger protein 382(Zfp382)	0.99	1.2	1.21212
2810006K23Rik	RIKEN cDNA 2810006K23 gene(2810006K23Rik)	6.04	7.32	1.21192
Cdkn1a	cyclin-dependent kinase inhibitor 1A (P21)(Cdkn1a)	8.73	10.58	1.21191
Trmt1l	tRNA methyltransferase 1 like(Trmt1l)	9.31	11.28	1.2116
Ippk	inositol 1,3,4,5,6-pentakisphosphate 2-kinase(Ippk)	3.36	4.07	1.21131
Bcl3	B cell leukemia/lymphoma 3(Bcl3)	5.16	6.25	1.21124
AW209491	expressed sequence AW209491(AW209491)	6.06	7.34	1.21122
D1Ertd622e	DNA segment, Chr 1, ERATO Doi 622, expressed(D1Ertd622e)	30.93	37.46	1.21112
Nol8	nucleolar protein 8(Nol8)	4.36	5.28	1.21101
Il18r1	interleukin 18 receptor 1(Il18r1)	3.27	3.96	1.21101
Mest	mesoderm specific transcript(Mest)	1.09	1.32	1.21101
Ndel1	nudE neurodevelopment protein 1 like 1(Ndel1)	25.67	31.08	1.21075
Pira6	paired-Ig-like receptor A6(Pira6)	5.6	6.78	1.21071
Pank1	pantothenate kinase 1(Pank1)	0.95	1.15	1.21053
Antxr2	anthrax toxin receptor 2(Antxr2)	12.79	15.47	1.20954
Car5b	carbonic anhydrase 5b, mitochondrial(Car5b)	1.05	1.27	1.20952
Diexf	digestive organ expansion factor homolog (zebrafish)(Diexf)	2.15	2.6	1.2093
Elovl7	ELOVL family member 7, elongation of long chain fatty acids (yeast)(Elovl7)	1.72	2.08	1.2093
AU022252	expressed sequence AU022252(AU022252)	1.96	2.37	1.20918
C1galt1c1	C1GALT1-specific chaperone 1(C1galt1c1)	21.24	25.67	1.20857
Heph	hephaestin(Heph)	1.87	2.26	1.20856
Fam133b	family with sequence similarity 133, member B(Fam133b)	12.04	14.55	1.20847
B330016D10Rik	RIKEN cDNA B330016D10 gene(B330016D10Rik)	2.16	2.61	1.20833
Klre1	killer cell lectin-like receptor family E member 1(Klre1)	1.2	1.45	1.20833
Gucy1b3	guanylate cyclase 1, soluble, beta 3(Gucy1b3)	7.49	9.05	1.20828
Cytip	cytohesin 1 interacting protein(Cytip)	15.59	18.83	1.20783
Fam110b	family with sequence similarity 110, member B(Fam110b)	2.07	2.5	1.20773
Gm1966	predicted gene 1966(Gm1966)	7.51	9.07	1.20772
Mylk3	myosin light chain kinase 3(Mylk3)	16.85	20.35	1.20772
Fgd3	FYVE, RhoGEF and PH domain containing 3(Fgd3)	9.34	11.28	1.20771
Gm1943	WD repeat domain 70 pseudogene(Gm1943)	2.36	2.85	1.20763
Gfpt1	glutamine fructose-6-phosphate transaminase 1(Gfpt1)	6.65	8.03	1.20752
Klra8	killer cell lectin-like receptor, subfamily A, member 8(Klra8)	2.22	2.68	1.20721
Atf4	activating transcription factor 4(Atf4)	140.51	169.59	1.20696
Nfkbiz	nuclear factor of kappa light polypeptide gene enhancer in B cells inhibitor, zeta(Nfkbiz)	3.77	4.55	1.2069
Ttc9c	tetratricopeptide repeat domain 9C(Ttc9c)	13.12	15.83	1.20655
Rpe	ribulose-5-phosphate-3-epimerase(Rpe)	17.97	21.68	1.20646
Ifit1	interferon-induced protein with tetratricopeptide repeats 1(Ifit1)	5.09	6.14	1.20629
Ces1d	carboxylesterase 1D(Ces1d)	5.39	6.5	1.20594
Kctd21	potassium channel tetramerisation domain containing 21(Kctd21)	1.36	1.64	1.20588
Ube2w	ubiquitin-conjugating enzyme E2W (putative)(Ube2w)	7.97	9.61	1.20577
Men1	multiple endocrine neoplasia 1(Men1)	10.4	12.54	1.20577
Cadm3	cell adhesion molecule 3(Cadm3)	2.09	2.52	1.20574
Sdf2l1	stromal cell-derived factor 2-like 1(Sdf2l1)	36.7	44.25	1.20572
Fst	follistatin(Fst)	2.87	3.46	1.20557
Pdf	peptide deformylase (mitochondrial)(Pdf)	11.3	13.62	1.20531
D5Ertd605e	DNA segment, Chr 5, ERATO Doi 605, expressed(D5Ertd605e)	1.51	1.82	1.2053
4933412E12Rik	RIKEN cDNA 4933412E12 gene(4933412E12Rik)	1.17	1.41	1.20513
Atg16l2	autophagy related 16-like 2 (S. cerevisiae)(Atg16l2)	7.61	9.17	1.20499
Dnaja4	DnaJ heat shock protein family (Hsp40) member A4(Dnaja4)	13.42	16.17	1.20492
Tusc5	tumor suppressor candidate 5(Tusc5)	1.71	2.06	1.20468
D2hgdh	D-2-hydroxyglutarate dehydrogenase(D2hgdh)	4.84	5.83	1.20455
Cfb	complement factor B(Cfb)	7.1	8.55	1.20423
Ankrd9	ankyrin repeat domain 9(Ankrd9)	8.04	9.68	1.20398
Eef1e1	eukaryotic translation elongation factor 1 epsilon 1(Eef1e1)	26.86	32.33	1.20365
Apex2	apurinic/apyrimidinic endonuclease 2(Apex2)	4.28	5.15	1.20327
Fastkd5	FAST kinase domains 5(Fastkd5)	3.69	4.44	1.20325
Oosp1	oocyte secreted protein 1(Oosp1)	1.28	1.54	1.20312
Rgs14	regulator of G-protein signaling 14(Rgs14)	24.53	29.51	1.20302
Spef1	sperm flagellar 1(Spef1)	2.07	2.49	1.2029
Tardbp	TAR DNA binding protein(Tardbp)	37.97	45.66	1.20253
Mrm1	mitochondrial rRNA methyltransferase 1(Mrm1)	13.53	16.27	1.20251
Dcun1d2	DCN1, defective in cullin neddylation 1, domain containing 2 (S. cerevisiae)(Dcun1d2)	7.36	8.85	1.20245
Pigg	phosphatidylinositol glycan anchor biosynthesis, class G(Pigg)	1.83	2.2	1.20219
Crk	v-crk avian sarcoma virus CT10 oncogene homolog(Crk)	15.54	18.68	1.20206
Brcc3	BRCA1/BRCA2-containing complex, subunit 3(Brcc3)	11.29	13.57	1.20195
Lime1	Lck interacting transmembrane adaptor 1(Lime1)	8.97	10.78	1.20178
Tra2b	transformer 2 beta homolog (Drosophila)(Tra2b)	104.62	125.73	1.20178
Uspl1	ubiquitin specific peptidase like 1(Uspl1)	9.42	11.32	1.2017
Cldn1	claudin 1(Cldn1)	8.28	9.95	1.20169
Kif3c	kinesin family member 3C(Kif3c)	1.19	1.43	1.20168
Ldb2	LIM domain binding 2(Ldb2)	2.43	2.92	1.20165
Wfs1	Wolfram syndrome 1 homolog (human)(Wfs1)	2.53	3.04	1.20158
Msto1	misato 1, mitochondrial distribution and morphology regulator(Msto1)	6.31	7.58	1.20127
Cdk2ap2	CDK2-associated protein 2(Cdk2ap2)	127.51	153.15	1.20108
Gp6	glycoprotein 6 (platelet)(Gp6)	11.64	13.98	1.20103
Gpnmb	glycoprotein (transmembrane) nmb(Gpnmb)	9.77	11.73	1.20061
Mtcp1	mature T cell proliferation 1(Mtcp1)	3.84	4.61	1.20052
Abhd10	abhydrolase domain containing 10(Abhd10)	9.4	11.28	1.2
Rundc3a	RUN domain containing 3A(Rundc3a)	3	3.6	1.2
Trmt44	tRNA methyltransferase 44(Trmt44)	1.75	2.1	1.2
Mettl3	methyltransferase like 3(Mettl3)	8.71	10.45	1.19977
N4bp1	NEDD4 binding protein 1(N4bp1)	7.31	8.77	1.19973
Fbxo30	F-box protein 30(Fbxo30)	15.13	18.15	1.1996
Hist1h1c	histone cluster 1, H1c(Hist1h1c)	77.72	93.21	1.19931
Pard6a	par-6 family cell polarity regulator alpha(Pard6a)	4.72	5.66	1.19915
Slc25a14	solute carrier family 25 (mitochondrial carrier, brain), member 14(Slc25a14)	2.21	2.65	1.1991
Ipo7	importin 7(Ipo7)	20.64	24.74	1.19864
Id4	inhibitor of DNA binding 4(Id4)	4.29	5.14	1.19814
Bcl2l15	BCLl2-like 15(Bcl2l15)	1.77	2.12	1.19774
Eif4e3	eukaryotic translation initiation factor 4E member 3(Eif4e3)	11.13	13.33	1.19766
Lrrc51	leucine rich repeat containing 51(Lrrc51)	1.67	2	1.1976
Ino80e	INO80 complex subunit E(Ino80e)	16.4	19.64	1.19756
Tob2	transducer of ERBB2, 2(Tob2)	9.47	11.34	1.19747
Nbn	nibrin(Nbn)	9.22	11.04	1.1974
Ldhb	lactate dehydrogenase B(Ldhb)	27.93	33.44	1.19728
Gdap2	ganglioside-induced differentiation-associated-protein 2(Gdap2)	7.07	8.46	1.19661
Hsp90b1	heat shock protein 90, beta (Grp94), member 1(Hsp90b1)	143.78	172.04	1.19655
Lrrk2	leucine-rich repeat kinase 2(Lrrk2)	6.31	7.55	1.19651
Nfya	nuclear transcription factor-Y alpha(Nfya)	21.85	26.14	1.19634
Tmc4	transmembrane channel-like gene family 4(Tmc4)	1.63	1.95	1.19632
Hspa13	heat shock protein 70 family, member 13(Hspa13)	6.98	8.35	1.19628
Smpdl3b	sphingomyelin phosphodiesterase, acid-like 3B(Smpdl3b)	1.07	1.28	1.19626
Zbtb1	zinc finger and BTB domain containing 1(Zbtb1)	7.6	9.09	1.19605
Rgs18	regulator of G-protein signaling 18(Rgs18)	56.58	67.67	1.19601
Pgs1	phosphatidylglycerophosphate synthase 1(Pgs1)	18.88	22.58	1.19597
Fzd9	frizzled class receptor 9(Fzd9)	1.43	1.71	1.1958
Timp4	tissue inhibitor of metalloproteinase 4(Timp4)	3.33	3.98	1.1952
Bbs9	Bardet-Biedl syndrome 9 (human)(Bbs9)	2.77	3.31	1.19495
Prokr1	prokineticin receptor 1(Prokr1)	1.54	1.84	1.19481
Rmdn3	regulator of microtubule dynamics 3(Rmdn3)	14.7	17.56	1.19456
Mrap	melanocortin 2 receptor accessory protein(Mrap)	5.14	6.14	1.19455
Sytl3	synaptotagmin-like 3(Sytl3)	1.03	1.23	1.19417
Wdyhv1	WDYHV motif containing 1(Wdyhv1)	8.72	10.41	1.19381
Rps15a-ps4	ribosomal protein S15A, pseudogene 4(Rps15a-ps4)	1.6	1.91	1.19375
Igfbp2	insulin-like growth factor binding protein 2(Igfbp2)	1.19	1.42	1.19328
Ccdc126	coiled-coil domain containing 126(Ccdc126)	4.71	5.62	1.19321
C5ar1	complement component 5a receptor 1(C5ar1)	30.4	36.27	1.19309
Tmem150b	transmembrane protein 150B(Tmem150b)	2.59	3.09	1.19305
P2ry10	purinergic receptor P2Y, G-protein coupled 10(P2ry10)	3.94	4.7	1.19289
Clec4a2	C-type lectin domain family 4, member a2(Clec4a2)	41.21	49.12	1.19194
Rnf2	ring finger protein 2(Rnf2)	13.39	15.96	1.19193
Ahsa2	AHA1, activator of heat shock protein ATPase 2(Ahsa2)	11.88	14.16	1.19192
B3galnt2	UDP-GalNAc:betaGlcNAc beta 1,3-galactosaminyltransferase, polypeptide 2(B3galnt2)	10.91	13	1.19157
2810002D19Rik	RIKEN cDNA 2810002D19 gene(2810002D19Rik)	3.71	4.42	1.19137
P2rx1	purinergic receptor P2X, ligand-gated ion channel, 1(P2rx1)	17.22	20.51	1.19106
Slc2a6	solute carrier family 2 (facilitated glucose transporter), member 6(Slc2a6)	9.06	10.79	1.19095
Prdm2	PR domain containing 2, with ZNF domain(Prdm2)	6.81	8.11	1.1909
Cd3e	CD3 antigen, epsilon polypeptide(Cd3e)	1.52	1.81	1.19079
Hsp90aa1	heat shock protein 90, alpha (cytosolic), class A member 1(Hsp90aa1)	165.27	196.77	1.1906
Nfam1	Nfat activating molecule with ITAM motif 1(Nfam1)	39.16	46.62	1.1905
Phospho2	phosphatase, orphan 2(Phospho2)	9.09	10.82	1.19032
Acat2	acetyl-Coenzyme A acetyltransferase 2(Acat2)	8.36	9.95	1.19019
Orai1	ORAI calcium release-activated calcium modulator 1(Orai1)	17.67	21.03	1.19015
Rngtt	RNA guanylyltransferase and 5'-phosphatase(Rngtt)	6.47	7.7	1.19011
Zfp715	zinc finger protein 715(Zfp715)	6.11	7.27	1.18985
Cd8b1	CD8 antigen, beta chain 1(Cd8b1)	2.16	2.57	1.18981
Gzma	granzyme A(Gzma)	6.7	7.97	1.18955
Zfp758	zinc finger protein 758(Zfp758)	4.7	5.59	1.18936
9930021J03Rik	RIKEN cDNA 9930021J03 gene(9930021J03Rik)	2.75	3.27	1.18909
B230354K17Rik	RIKEN cDNA B230354K17 gene(B230354K17Rik)	3.23	3.84	1.18885
Sell	selectin, lymphocyte(Sell)	97.31	115.67	1.18868
Cebpg	CCAAT/enhancer binding protein (C/EBP), gamma(Cebpg)	14.34	17.04	1.18828
Abtb2	ankyrin repeat and BTB (POZ) domain containing 2(Abtb2)	2.55	3.03	1.18824
Tfrc	transferrin receptor(Tfrc)	130.16	154.65	1.18815
Tlr4	toll-like receptor 4(Tlr4)	5.9	7.01	1.18814
Stfa2	stefin A2(Stfa2)	15.9	18.89	1.18805
Jade3	jade family PHD finger 3(Jade3)	2.13	2.53	1.18779
Rab11fip1	RAB11 family interacting protein 1 (class I)(Rab11fip1)	3.63	4.31	1.18733
Serpina1d	serine (or cysteine) peptidase inhibitor, clade A, member 1D(Serpina1d)	13.3	15.79	1.18722
Mcm8	minichromosome maintenance 8 homologous recombination repair factor(Mcm8)	2.57	3.05	1.18677
Ubl3	ubiquitin-like 3(Ubl3)	27.92	33.13	1.1866
E130309D14Rik		6.27	7.44	1.1866
Slc27a4	solute carrier family 27 (fatty acid transporter), member 4(Slc27a4)	14.86	17.63	1.18641
Tmtc3	transmembrane and tetratricopeptide repeat containing 3(Tmtc3)	2.2	2.61	1.18636
F10	coagulation factor X(F10)	12.68	15.04	1.18612
Elmo3	engulfment and cell motility 3(Elmo3)	1.56	1.85	1.1859
2810403A07Rik	RIKEN cDNA 2810403A07 gene(2810403A07Rik)	18.31	21.71	1.18569
Sik2	salt inducible kinase 2(Sik2)	2.91	3.45	1.18557
Stx11	syntaxin 11(Stx11)	36.36	43.1	1.18537
Gna15	guanine nucleotide binding protein, alpha 15(Gna15)	10.75	12.74	1.18512
Zfp142	zinc finger protein 142(Zfp142)	2	2.37	1.185
Map3k6	mitogen-activated protein kinase kinase kinase 6(Map3k6)	1.46	1.73	1.18493
Eya2	EYA transcriptional coactivator and phosphatase 2(Eya2)	1.19	1.41	1.18487
Abca13	ATP-binding cassette, sub-family A (ABC1), member 13(Abca13)	2.11	2.5	1.18483
Rsrc2	arginine/serine-rich coiled-coil 2(Rsrc2)	33.23	39.36	1.18447
Inpp4b	inositol polyphosphate-4-phosphatase, type II(Inpp4b)	1.41	1.67	1.1844
Art4	ADP-ribosyltransferase 4(Art4)	14.83	17.56	1.18409
Top1	topoisomerase (DNA) I(Top1)	35.01	41.45	1.18395
Dcun1d4	DCN1, defective in cullin neddylation 1, domain containing 4 (S. cerevisiae)(Dcun1d4)	1.36	1.61	1.18382
Mthfs	5, 10-methenyltetrahydrofolate synthetase(Mthfs)	15.78	18.68	1.18378
Nab1	Ngfi-A binding protein 1(Nab1)	5.39	6.38	1.18367
Kif1bp	KIF1 binding protein(Kif1bp)	10.02	11.86	1.18363
Ttc32	tetratricopeptide repeat domain 32(Ttc32)	12.31	14.57	1.18359
Gca	grancalcin(Gca)	14.34	16.97	1.1834
Isg15	ISG15 ubiquitin-like modifier(Isg15)	144.65	171.16	1.18327
Lamtor3	late endosomal/lysosomal adaptor, MAPK and MTOR activator 3(Lamtor3)	35.58	42.1	1.18325
Rarres2	retinoic acid receptor responder (tazarotene induced) 2(Rarres2)	24.94	29.51	1.18324
Zfp131	zinc finger protein 131(Zfp131)	15.63	18.49	1.18298
Krr1	KRR1, small subunit (SSU) processome component, homolog (yeast)(Krr1)	10.44	12.35	1.18295
Vcpkmt	valosin containing protein lysine (K) methyltransferase(Vcpkmt)	3.83	4.53	1.18277
Dcbld2	discoidin, CUB and LCCL domain containing 2(Dcbld2)	1.04	1.23	1.18269
Chil3	chitinase-like 3(Chil3)	1485.31	1756.58	1.18264
Heatr5b	HEAT repeat containing 5B(Heatr5b)	2.52	2.98	1.18254
Rag2	recombination activating gene 2(Rag2)	2.14	2.53	1.18224
Akap9	A kinase (PRKA) anchor protein (yotiao) 9(Akap9)	2.25	2.66	1.18222
Csf1	colony stimulating factor 1 (macrophage)(Csf1)	11.36	13.43	1.18222
Bcorl1	BCL6 co-repressor-like 1(Bcorl1)	2.8	3.31	1.18214
Dpp9	dipeptidylpeptidase 9(Dpp9)	10.38	12.27	1.18208
Mboat1	membrane bound O-acyltransferase domain containing 1(Mboat1)	1.43	1.69	1.18182
Gm14436		1.98	2.34	1.18182
Nabp1	nucleic acid binding protein 1(Nabp1)	7.38	8.72	1.18157
Ticam2	toll-like receptor adaptor molecule 2(Ticam2)	3.86	4.56	1.18135
Six1	sine oculis-related homeobox 1(Six1)	2.76	3.26	1.18116
Myl10	myosin, light chain 10, regulatory(Myl10)	2.43	2.87	1.18107
Ptrhd1	peptidyl-tRNA hydrolase domain containing 1(Ptrhd1)	2.43	2.87	1.18107
Orm1	orosomucoid 1(Orm1)	30.43	35.93	1.18074
Fam210a	family with sequence similarity 210, member A(Fam210a)	3.21	3.79	1.18069
Il6ra	interleukin 6 receptor, alpha(Il6ra)	9.99	11.79	1.18018
Ifrd1	interferon-related developmental regulator 1(Ifrd1)	22.09	26.07	1.18017
Zrsr2	zinc finger (CCCH type), RNA binding motif and serine/arginine rich 2(Zrsr2)	5.44	6.42	1.18015
Mdk	midkine(Mdk)	8.22	9.7	1.18005
Arl4d	ADP-ribosylation factor-like 4D(Arl4d)	3.89	4.59	1.17995
Chac2	ChaC, cation transport regulator 2(Chac2)	27.95	32.97	1.17961
Gstk1	glutathione S-transferase kappa 1(Gstk1)	5.8	6.84	1.17931
Txnl4b	thioredoxin-like 4B(Txnl4b)	7.53	8.88	1.17928
Prmt2	protein arginine N-methyltransferase 2(Prmt2)	3.18	3.75	1.17925
Wwtr1	WW domain containing transcription regulator 1(Wwtr1)	2.46	2.9	1.17886
Ccdc137	coiled-coil domain containing 137(Ccdc137)	6.04	7.12	1.17881
Surf6	surfeit gene 6(Surf6)	9.18	10.82	1.17865
Usp37	ubiquitin specific peptidase 37(Usp37)	3.7	4.36	1.17838
Dok2	docking protein 2(Dok2)	22.11	26.04	1.17775
Galm	galactose mutarotase(Galm)	3.77	4.44	1.17772
Mllt11	myeloid/lymphoid or mixed-lineage leukemia; translocated to, 11(Mllt11)	3.66	4.31	1.1776
Hyal2	hyaluronoglucosaminidase 2(Hyal2)	8.11	9.55	1.17756
A230072C01Rik	RIKEN cDNA A230072C01 gene(A230072C01Rik)	1.24	1.46	1.17742
Tesc	tescalcin(Tesc)	16.37	19.27	1.17715
Gm4013	predicted gene 4013(Gm4013)	5.99	7.05	1.17696
AW011738	expressed sequence AW011738(AW011738)	2.94	3.46	1.17687
Phf11d	PHD finger protein 11D(Phf11d)	1.47	1.73	1.17687
Mettl17	methyltransferase like 17(Mettl17)	4.41	5.19	1.17687
Arhgap39	Rho GTPase activating protein 39(Arhgap39)	3.91	4.6	1.17647
Cep170	centrosomal protein 170(Cep170)	5.5	6.47	1.17636
Rprd1a	regulation of nuclear pre-mRNA domain containing 1A(Rprd1a)	3.46	4.07	1.1763
Zmynd19	zinc finger, MYND domain containing 19(Zmynd19)	17.48	20.56	1.1762
Btg2	B cell translocation gene 2, anti-proliferative(Btg2)	60.9	71.62	1.17603
Mthfd2l	methylenetetrahydrofolate dehydrogenase (NADP+ dependent) 2-like(Mthfd2l)	1.08	1.27	1.17593
Rdh11	retinol dehydrogenase 11(Rdh11)	8.53	10.03	1.17585
Dopey1	dopey family member 1(Dopey1)	1.94	2.28	1.17526
Wdfy2	WD repeat and FYVE domain containing 2(Wdfy2)	2.34	2.75	1.17521
Ahdc1	AT hook, DNA binding motif, containing 1(Ahdc1)	1.43	1.68	1.17483
Esyt2	extended synaptotagmin-like protein 2(Esyt2)	14.35	16.85	1.17422
Uba6	ubiquitin-like modifier activating enzyme 6(Uba6)	2.36	2.77	1.17373
Dcstamp	dendrocyte expressed seven transmembrane protein(Dcstamp)	1.67	1.96	1.17365
Otud1	OTU domain containing 1(Otud1)	4.38	5.14	1.17352
1810013L24Rik	RIKEN cDNA 1810013L24 gene(1810013L24Rik)	11.3	13.26	1.17345
Pgm1	phosphoglucomutase 1(Pgm1)	13.09	15.36	1.17341
Dnajc3	DnaJ heat shock protein family (Hsp40) member C3(Dnajc3)	19.04	22.33	1.17279
B3gnt7	UDP-GlcNAc:betaGal beta-1,3-N-acetylglucosaminyltransferase 7(B3gnt7)	1.1	1.29	1.17273
Jag1	jagged 1(Jag1)	1.39	1.63	1.17266
Ubfd1	ubiquitin family domain containing 1(Ubfd1)	6.55	7.68	1.17252
Sfpq	splicing factor proline/glutamine rich (polypyrimidine tract binding protein associated)(Sfpq)	75.74	88.77	1.17204
Stip1	stress-induced phosphoprotein 1(Stip1)	42.22	49.48	1.17196
Zkscan3	zinc finger with KRAB and SCAN domains 3(Zkscan3)	11.93	13.98	1.17184
Emc9	ER membrane protein complex subunit 9(Emc9)	10.54	12.35	1.17173
Snx29	sorting nexin 29(Snx29)	1.34	1.57	1.17164
Ccdc92	coiled-coil domain containing 92(Ccdc92)	1.69	1.98	1.1716
Polr2f	polymerase (RNA) II (DNA directed) polypeptide F(Polr2f)	40.91	47.93	1.1716
2610528J11Rik	RIKEN cDNA 2610528J11 gene(2610528J11Rik)	2.39	2.8	1.17155
Pcyox1l	prenylcysteine oxidase 1 like(Pcyox1l)	4.14	4.85	1.1715
Zfp954	zinc finger protein 954(Zfp954)	4.49	5.26	1.17149
Dzip3	DAZ interacting protein 3, zinc finger(Dzip3)	2.22	2.6	1.17117
Nipa1	non imprinted in Prader-Willi/Angelman syndrome 1 homolog (human)(Nipa1)	9.64	11.29	1.17116
Gpm6b	glycoprotein m6b(Gpm6b)	2.98	3.49	1.17114
Ptx3	pentraxin related gene(Ptx3)	4.62	5.41	1.171
Abhd5	abhydrolase domain containing 5(Abhd5)	24.92	29.18	1.17095
Afap1l1	actin filament associated protein 1-like 1(Afap1l1)	3.51	4.11	1.17094
Gtpbp6	GTP binding protein 6 (putative)(Gtpbp6)	6.38	7.47	1.17085
Tmem33	transmembrane protein 33(Tmem33)	9.43	11.04	1.17073
Zfp324	zinc finger protein 324(Zfp324)	1.7	1.99	1.17059
Degs1	delta(4)-desaturase, sphingolipid 1(Degs1)	62.73	73.41	1.17025
Depdc1b	DEP domain containing 1B(Depdc1b)	17.81	20.84	1.17013
5430416N02Rik	RIKEN cDNA 5430416N02 gene(5430416N02Rik)	9.23	10.8	1.1701
Foxo3	forkhead box O3(Foxo3)	9.76	11.42	1.17008
Relt	RELT tumor necrosis factor receptor(Relt)	15.29	17.89	1.17005
Egfl8	EGF-like domain 8(Egfl8)	1	1.17	1.17
Ly6g6f	lymphocyte antigen 6 complex, locus G6F(Ly6g6f)	16.12	18.86	1.16998
Slc25a35	solute carrier family 25, member 35(Slc25a35)	1.53	1.79	1.16993
Baiap2	brain-specific angiogenesis inhibitor 1-associated protein 2(Baiap2)	3.3	3.86	1.1697
H2-Q9	histocompatibility 2, Q region locus 9(H2-Q9)	17.04	19.93	1.1696
D730005E14Rik	RIKEN cDNA D730005E14 gene(D730005E14Rik)	2.01	2.35	1.16915
Mfap1a	microfibrillar-associated protein 1A(Mfap1a)	17.62	20.6	1.16913
Aldh3b3	aldehyde dehydrogenase 3 family, member B3(Aldh3b3)	1.36	1.59	1.16912
Reep2	receptor accessory protein 2(Reep2)	3.55	4.15	1.16901
Rras2	related RAS viral (r-ras) oncogene 2(Rras2)	5.03	5.88	1.16899
Rnf41	ring finger protein 41(Rnf41)	7.4	8.65	1.16892
Il1rl1	interleukin 1 receptor-like 1(Il1rl1)	6.04	7.06	1.16887
Myzap	myocardial zonula adherens protein(Myzap)	2.37	2.77	1.16878
B230307C23Rik	RIKEN cDNA B230307C23 gene(B230307C23Rik)	2.79	3.26	1.16846
Cr2	complement receptor 2(Cr2)	0.95	1.11	1.16842
Snx20	sorting nexin 20(Snx20)	25.89	30.25	1.1684
Appbp2	amyloid beta precursor protein (cytoplasmic tail) binding protein 2(Appbp2)	6.3	7.36	1.16825
Rab40b	Rab40B, member RAS oncogene family(Rab40b)	1.07	1.25	1.16822
Rexo4	REX4, 3'-5' exonuclease(Rexo4)	14.22	16.61	1.16807
Ncoa4	nuclear receptor coactivator 4(Ncoa4)	124.3	145.19	1.16806
Tsc22d1	TSC22 domain family, member 1(Tsc22d1)	85.48	99.84	1.16799
Gcsam	germinal center associated, signaling and motility(Gcsam)	6.37	7.44	1.16797
Nradd	neurotrophin receptor associated death domain(Nradd)	2.68	3.13	1.16791
Il15	interleukin 15(Il15)	7.87	9.19	1.16773
Slc25a21	solute carrier family 25 (mitochondrial oxodicarboxylate carrier), member 21(Slc25a21)	8.3	9.69	1.16747
Cyp1b1	cytochrome P450, family 1, subfamily b, polypeptide 1(Cyp1b1)	7.92	9.24	1.16667
Nlk	nemo like kinase(Nlk)	5.76	6.72	1.16667
Zfp719	zinc finger protein 719(Zfp719)	1.44	1.68	1.16667
Cep162	centrosomal protein 162(Cep162)	1.38	1.61	1.16667
Pglyrp2	peptidoglycan recognition protein 2(Pglyrp2)	0.96	1.12	1.16667
Ppp2r3d	protein phosphatase 2 (formerly 2A), regulatory subunit B'', delta(Ppp2r3d)	1.02	1.19	1.16667
Uhrf2	ubiquitin-like, containing PHD and RING finger domains 2(Uhrf2)	13.58	15.84	1.16642
Tirap	toll-interleukin 1 receptor (TIR) domain-containing adaptor protein(Tirap)	6.02	7.02	1.16611
Cldn10	claudin 10(Cldn10)	10.9	12.71	1.16606
Cd247	CD247 antigen(Cd247)	2.71	3.16	1.16605
Sap30	sin3 associated polypeptide(Sap30)	27.25	31.77	1.16587
Apoc2	apolipoprotein C-II(Apoc2)	6.03	7.03	1.16584
Acad11	acyl-Coenzyme A dehydrogenase family, member 11(Acad11)	7.42	8.65	1.16577
Rhob	ras homolog family member B(Rhob)	40.05	46.68	1.16554
Lrrc1	leucine rich repeat containing 1(Lrrc1)	2.78	3.24	1.16547
Cep104	centrosomal protein 104(Cep104)	3.63	4.23	1.16529
Homer3	homer scaffolding protein 3(Homer3)	5.99	6.98	1.16528
Zfp451	zinc finger protein 451(Zfp451)	4.24	4.94	1.16509
Tada3	transcriptional adaptor 3(Tada3)	10.61	12.36	1.16494
Sh2b2	SH2B adaptor protein 2(Sh2b2)	5.28	6.15	1.16477
Zbtb7b	zinc finger and BTB domain containing 7B(Zbtb7b)	20.76	24.18	1.16474
Rad52	RAD52 homolog, DNA repair protein(Rad52)	5.83	6.79	1.16467
2610318N02Rik	RIKEN cDNA 2610318N02 gene(2610318N02Rik)	3.04	3.54	1.16447
Exoc3l	exocyst complex component 3-like(Exoc3l)	1.52	1.77	1.16447
Ccpg1	cell cycle progression 1(Ccpg1)	47.75	55.6	1.1644
Cd80	CD80 antigen(Cd80)	1.46	1.7	1.16438
Six5	sine oculis-related homeobox 5(Six5)	1.46	1.7	1.16438
Samd4b	sterile alpha motif domain containing 4B(Samd4b)	5.66	6.59	1.16431
Prpf38b	PRP38 pre-mRNA processing factor 38 (yeast) domain containing B(Prpf38b)	37.9	44.12	1.16412
Hnrnpll	heterogeneous nuclear ribonucleoprotein L-like(Hnrnpll)	22.43	26.11	1.16407
Scyl2	SCY1-like 2 (S. cerevisiae)(Scyl2)	8.36	9.73	1.16388
Csf2ra	colony stimulating factor 2 receptor, alpha, low-affinity (granulocyte-macrophage)(Csf2ra)	42.48	49.44	1.16384
Siglecf	sialic acid binding Ig-like lectin F(Siglecf)	5.86	6.82	1.16382
Smim3	small integral membrane protein 3(Smim3)	22.71	26.43	1.1638
Gkap1	G kinase anchoring protein 1(Gkap1)	3.48	4.05	1.16379
Gtf2h1	general transcription factor II H, polypeptide 1(Gtf2h1)	13.62	15.85	1.16373
Pigx	phosphatidylinositol glycan anchor biosynthesis, class X(Pigx)	19.18	22.32	1.16371
Tal1	T cell acute lymphocytic leukemia 1(Tal1)	49.05	57.08	1.16371
Slfn2	schlafen 2(Slfn2)	112.96	131.32	1.16254
Aldh3a2	aldehyde dehydrogenase family 3, subfamily A2(Aldh3a2)	14.89	17.31	1.16253
Mreg	melanoregulin(Mreg)	1.6	1.86	1.1625
Rbm26	RNA binding motif protein 26(Rbm26)	5.54	6.44	1.16245
Acvr1	activin A receptor, type 1(Acvr1)	3.08	3.58	1.16234
Rad17	RAD17 checkpoint clamp loader component(Rad17)	10.72	12.46	1.16231
Zfp322a	zinc finger protein 322A(Zfp322a)	4.56	5.3	1.16228
Amd2	S-adenosylmethionine decarboxylase 2(Amd2)	54.85	63.75	1.16226
Rab6b	RAB6B, member RAS oncogene family(Rab6b)	1.48	1.72	1.16216
9030617O03Rik	RIKEN cDNA 9030617O03 gene(9030617O03Rik)	3.89	4.52	1.16195
Irf3	interferon regulatory factor 3(Irf3)	21.27	24.71	1.16173
Elavl1	ELAV (embryonic lethal, abnormal vision)-like 1 (Hu antigen R)(Elavl1)	10.09	11.72	1.16155
Ints6	integrator complex subunit 6(Ints6)	3.53	4.1	1.16147
Tlr13	toll-like receptor 13(Tlr13)	14.25	16.55	1.1614
Fam179b	family with sequence similarity 179, member B(Fam179b)	2.79	3.24	1.16129
Smyd4	SET and MYND domain containing 4(Smyd4)	1.55	1.8	1.16129
Uchl3	ubiquitin carboxyl-terminal esterase L3 (ubiquitin thiolesterase)(Uchl3)	21.03	24.42	1.1612
Grk5	G protein-coupled receptor kinase 5(Grk5)	3.91	4.54	1.16113
Mfsd4		1.49	1.73	1.16107
Gtf2e2	general transcription factor II E, polypeptide 2 (beta subunit)(Gtf2e2)	25.97	30.15	1.16095
Igtp	interferon gamma induced GTPase(Igtp)	26.3	30.53	1.16084
Wdr82	WD repeat domain containing 82(Wdr82)	19.59	22.74	1.1608
Ide	insulin degrading enzyme(Ide)	10.14	11.77	1.16075
9430015G10Rik	RIKEN cDNA 9430015G10 gene(9430015G10Rik)	7.41	8.6	1.16059
Pik3r5	phosphoinositide-3-kinase, regulatory subunit 5, p101(Pik3r5)	8.47	9.83	1.16057
Hpn	hepsin(Hpn)	7.6	8.82	1.16053
Traf4	TNF receptor associated factor 4(Traf4)	8.85	10.27	1.16045
Map3k3	mitogen-activated protein kinase kinase kinase 3(Map3k3)	19.33	22.43	1.16037
Slx4	SLX4 structure-specific endonuclease subunit homolog (S. cerevisiae)(Slx4)	3.93	4.56	1.16031
Fam104a	family with sequence similarity 104, member A(Fam104a)	19.54	22.67	1.16018
Sp3	trans-acting transcription factor 3(Sp3)	37.48	43.47	1.15982
Cpa3	carboxypeptidase A3, mast cell(Cpa3)	20.84	24.17	1.15979
Polb	polymerase (DNA directed), beta(Polb)	18.47	21.42	1.15972
Luc7l	Luc7-like(Luc7l)	17.85	20.7	1.15966
Gtf2ird2	GTF2I repeat domain containing 2(Gtf2ird2)	3.57	4.14	1.15966
Csnk2a2	casein kinase 2, alpha prime polypeptide(Csnk2a2)	4.51	5.23	1.15965
Dnajc28	DnaJ heat shock protein family (Hsp40) member C28(Dnajc28)	1.88	2.18	1.15957
Amigo2	adhesion molecule with Ig like domain 2(Amigo2)	1.38	1.6	1.15942
Tmem263	transmembrane protein 263(Tmem263)	5.9	6.84	1.15932
Zfp664	zinc finger protein 664(Zfp664)	9.62	11.15	1.15904
Slc22a15	solute carrier family 22 (organic anion/cation transporter), member 15(Slc22a15)	2.83	3.28	1.15901
Ppme1	protein phosphatase methylesterase 1(Ppme1)	10.88	12.61	1.15901
Prpf4b	pre-mRNA processing factor 4B(Prpf4b)	17.99	20.85	1.15898
Mfap3l	microfibrillar-associated protein 3-like(Mfap3l)	2.58	2.99	1.15891
Scrn3	secernin 3(Scrn3)	11.77	13.64	1.15888
Rasgrp4	RAS guanyl releasing protein 4(Rasgrp4)	13.67	15.84	1.15874
Mob1b	MOB kinase activator 1B(Mob1b)	4.41	5.11	1.15873
Entpd7	ectonucleoside triphosphate diphosphohydrolase 7(Entpd7)	1.26	1.46	1.15873
Slc5a6	solute carrier family 5 (sodium-dependent vitamin transporter), member 6(Slc5a6)	1.26	1.46	1.15873
Zfp277	zinc finger protein 277(Zfp277)	7.31	8.47	1.15869
Psat1	phosphoserine aminotransferase 1(Psat1)	20.3	23.52	1.15862
F2rl3	coagulation factor II (thrombin) receptor-like 3(F2rl3)	10.09	11.69	1.15857
Ipcef1	interaction protein for cytohesin exchange factors 1(Ipcef1)	6.37	7.38	1.15856
Ube2s	ubiquitin-conjugating enzyme E2S(Ube2s)	258.53	299.5	1.15847
P2ry1	purinergic receptor P2Y, G-protein coupled 1(P2ry1)	7.01	8.12	1.15835
Pf4	platelet factor 4(Pf4)	648.84	751.45	1.15814
Fabp4	fatty acid binding protein 4, adipocyte(Fabp4)	503.94	583.62	1.15811
Per2	period circadian clock 2(Per2)	2.72	3.15	1.15809
Sowahc	sosondowah ankyrin repeat domain family member C(Sowahc)	3.29	3.81	1.15805
Stam	signal transducing adaptor molecule (SH3 domain and ITAM motif) 1(Stam)	6.27	7.26	1.15789
Ttc21a	tetratricopeptide repeat domain 21A(Ttc21a)	0.95	1.1	1.15789
Anxa3	annexin A3(Anxa3)	61.08	70.71	1.15766
Ehd3	EH-domain containing 3(Ehd3)	6.66	7.71	1.15766
Baz1b	bromodomain adjacent to zinc finger domain, 1B(Baz1b)	25.69	29.74	1.15765
Rnft1	ring finger protein, transmembrane 1(Rnft1)	4.25	4.92	1.15765
Bcl2l12	BCL2-like 12 (proline rich)(Bcl2l12)	9.77	11.31	1.15763
Plekhn1	pleckstrin homology domain containing, family N member 1(Plekhn1)	1.84	2.13	1.15761
Hes1	hairy and enhancer of split 1 (Drosophila)(Hes1)	4.95	5.73	1.15758
Atp2a2	ATPase, Ca++ transporting, cardiac muscle, slow twitch 2(Atp2a2)	29.85	34.55	1.15745
Pggt1b	protein geranylgeranyltransferase type I, beta subunit(Pggt1b)	3.88	4.49	1.15722
Zbtb25	zinc finger and BTB domain containing 25(Zbtb25)	5.16	5.97	1.15698
Ube2f	ubiquitin-conjugating enzyme E2F (putative)(Ube2f)	30.26	35	1.15664
Mmd	monocyte to macrophage differentiation-associated(Mmd)	12.97	15	1.15652
Ap1s2	adaptor-related protein complex 1, sigma 2 subunit(Ap1s2)	27.61	31.93	1.15647
Klhdc1	kelch domain containing 1(Klhdc1)	1.92	2.22	1.15625
Tmem39a	transmembrane protein 39a(Tmem39a)	6.08	7.03	1.15625
Rrp8	ribosomal RNA processing 8, methyltransferase, homolog (yeast)(Rrp8)	6.79	7.85	1.15611
Sacm1l	SAC1 suppressor of actin mutations 1-like (yeast)(Sacm1l)	13.91	16.08	1.156
Man1b1	mannosidase, alpha, class 1B, member 1(Man1b1)	17.31	20.01	1.15598
Arid3b	AT rich interactive domain 3B (BRIGHT-like)(Arid3b)	4.49	5.19	1.1559
3110001I22Rik		2.31	2.67	1.15584
Snx18	sorting nexin 18(Snx18)	15.79	18.25	1.15579
St13	suppression of tumorigenicity 13(St13)	42.38	48.98	1.15573
Rhobtb3	Rho-related BTB domain containing 3(Rhobtb3)	1.48	1.71	1.15541
Dqx1	DEAQ RNA-dependent ATPase(Dqx1)	1.03	1.19	1.15534
Phf6	PHD finger protein 6(Phf6)	6.76	7.81	1.15533
Ms4a8a	membrane-spanning 4-domains, subfamily A, member 8A(Ms4a8a)	3.67	4.24	1.15531
A630072M18Rik	RIKEN cDNA A630072M18 gene(A630072M18Rik)	1.61	1.86	1.15528
Ttll5	tubulin tyrosine ligase-like family, member 5(Ttll5)	1.74	2.01	1.15517
L3mbtl3	l(3)mbt-like 3 (Drosophila)(L3mbtl3)	2.45	2.83	1.1551
Cby1	chibby homolog 1 (Drosophila)(Cby1)	14.77	17.06	1.15504
Slc30a7	solute carrier family 30 (zinc transporter), member 7(Slc30a7)	3.87	4.47	1.15504
Tmem237	transmembrane protein 237(Tmem237)	2	2.31	1.155
Xlr4b	X-linked lymphocyte-regulated 4B(Xlr4b)	4.2	4.85	1.15476
Picalm	phosphatidylinositol binding clathrin assembly protein(Picalm)	103.6	119.63	1.15473
Wdr46	WD repeat domain 46(Wdr46)	6.53	7.54	1.15467
2210018M11Rik		3.88	4.48	1.15464
Gm15800	predicted gene 15800(Gm15800)	8.35	9.64	1.15449
Tes	testis derived transcript(Tes)	12.84	14.82	1.15421
Pde1b	phosphodiesterase 1B, Ca2+-calmodulin dependent(Pde1b)	10.58	12.21	1.15406
Cep95	centrosomal protein 95(Cep95)	6.04	6.97	1.15397
Smurf2	SMAD specific E3 ubiquitin protein ligase 2(Smurf2)	7.8	9	1.15385
Ept1	ethanolaminephosphotransferase 1 (CDP-ethanolamine-specific)(Ept1)	3.12	3.6	1.15385
Prdm15	PR domain containing 15(Prdm15)	1.95	2.25	1.15385
Dhrs4	dehydrogenase/reductase (SDR family) member 4(Dhrs4)	26.53	30.61	1.15379
Mmp19	matrix metallopeptidase 19(Mmp19)	3.39	3.91	1.15339
Echdc2	enoyl Coenzyme A hydratase domain containing 2(Echdc2)	1.5	1.73	1.15333
Uty	ubiquitously transcribed tetratricopeptide repeat gene, Y chromosome(Uty)	2.87	3.31	1.15331
Gm15417	predicted gene 15417(Gm15417)	2.74	3.16	1.15328
Magohb	mago homolog B, exon junction complex core component(Magohb)	17.82	20.55	1.1532
Zfp326	zinc finger protein 326(Zfp326)	6.01	6.93	1.15308
Adora3	adenosine A3 receptor(Adora3)	1.83	2.11	1.15301
Vegfa	vascular endothelial growth factor A(Vegfa)	10.14	11.69	1.15286
Klf6	Kruppel-like factor 6(Klf6)	22.64	26.1	1.15283
Cep120	centrosomal protein 120(Cep120)	8.18	9.43	1.15281
1700047M11Rik	RIKEN cDNA 1700047M11 gene(1700047M11Rik)	6.61	7.62	1.1528
Rnf125	ring finger protein 125(Rnf125)	3.08	3.55	1.1526
Zfp292	zinc finger protein 292(Zfp292)	3.48	4.01	1.1523
Tbc1d8b	TBC1 domain family, member 8B(Tbc1d8b)	2.43	2.8	1.15226
Pycrl	pyrroline-5-carboxylate reductase-like(Pycrl)	11.83	13.63	1.15216
Mtfp1	mitochondrial fission process 1(Mtfp1)	8.68	10	1.15207
Nol3	nucleolar protein 3 (apoptosis repressor with CARD domain)(Nol3)	1.71	1.97	1.15205
Pak2	p21 protein (Cdc42/Rac)-activated kinase 2(Pak2)	21.18	24.4	1.15203
Slc38a2	solute carrier family 38, member 2(Slc38a2)	29.54	34.03	1.152
Oasl2	2'-5' oligoadenylate synthetase-like 2(Oasl2)	8.16	9.4	1.15196
Ydjc	YdjC homolog (bacterial)(Ydjc)	3.82	4.4	1.15183
Cbr3	carbonyl reductase 3(Cbr3)	2.9	3.34	1.15172
Cxcr2	chemokine (C-X-C motif) receptor 2(Cxcr2)	49.44	56.94	1.1517
Car3	carbonic anhydrase 3(Car3)	107.69	124.01	1.15155
Homer1	homer scaffolding protein 1(Homer1)	1.52	1.75	1.15132
Map3k11	mitogen-activated protein kinase kinase kinase 11(Map3k11)	17.32	19.94	1.15127
0610040J01Rik	RIKEN cDNA 0610040J01 gene(0610040J01Rik)	1.39	1.6	1.15108
Spry1	sprouty homolog 1 (Drosophila)(Spry1)	6.49	7.47	1.151
Rcsd1	RCSD domain containing 1(Rcsd1)	73.18	84.23	1.151
Agpat2	1-acylglycerol-3-phosphate O-acyltransferase 2 (lysophosphatidic acid acyltransferase, beta)(Agpat2)	47.11	54.22	1.15092
Sfrp1	secreted frizzled-related protein 1(Sfrp1)	1.66	1.91	1.1506
Dgat1	diacylglycerol O-acyltransferase 1(Dgat1)	35.2	40.5	1.15057
Klhl31	kelch-like 31(Klhl31)	1.53	1.76	1.15033
Plk3	polo-like kinase 3(Plk3)	3	3.45	1.15
Cited4	Cbp/p300-interacting transactivator, with Glu/Asp-rich carboxy-terminal domain, 4(Cited4)	14.95	17.19	1.14983
P2rx2	purinergic receptor P2X, ligand-gated ion channel, 2(P2rx2)	1.07	1.23	1.14953
Rnf121	ring finger protein 121(Rnf121)	7.76	8.92	1.14948
Ankrd13d	ankyrin repeat domain 13 family, member D(Ankrd13d)	2.68	3.08	1.14925
Ttll1	tubulin tyrosine ligase-like 1(Ttll1)	3.62	4.16	1.14917
Rab21	RAB21, member RAS oncogene family(Rab21)	37.39	42.95	1.1487
9430020K01Rik	RIKEN cDNA 9430020K01 gene(9430020K01Rik)	2.22	2.55	1.14865
Zfp36l2	zinc finger protein 36, C3H type-like 2(Zfp36l2)	69.63	79.97	1.1485
Lpar5	lysophosphatidic acid receptor 5(Lpar5)	1.55	1.78	1.14839
Gm19705	predicted gene, 19705(Gm19705)	8.56	9.83	1.14836
Pigb	phosphatidylinositol glycan anchor biosynthesis, class B(Pigb)	1.82	2.09	1.14835
Pop5	processing of precursor 5, ribonuclease P/MRP family (S. cerevisiae)(Pop5)	17.47	20.06	1.14825
Tdrd7	tudor domain containing 7(Tdrd7)	7.69	8.83	1.14824
A530032D15Rik	RIKEN cDNA A530032D15Rik gene(A530032D15Rik)	1.62	1.86	1.14815
Arhgap6	Rho GTPase activating protein 6(Arhgap6)	4.33	4.97	1.14781
Gucy1a3	guanylate cyclase 1, soluble, alpha 3(Gucy1a3)	4.33	4.97	1.14781
Robo4	roundabout guidance receptor 4(Robo4)	3.18	3.65	1.1478
Tbc1d10c	TBC1 domain family, member 10c(Tbc1d10c)	35.89	41.19	1.14767
Prkar2b	protein kinase, cAMP dependent regulatory, type II beta(Prkar2b)	58.45	67.08	1.14765
Emb	embigin(Emb)	67.46	77.42	1.14764
H2-T24	histocompatibility 2, T region locus 24(H2-T24)	21.85	25.07	1.14737
Rgl2	ral guanine nucleotide dissociation stimulator-like 2(Rgl2)	23.36	26.8	1.14726
Rgmb	repulsive guidance molecule family member B(Rgmb)	1.63	1.87	1.14724
Tead2	TEA domain family member 2(Tead2)	1.63	1.87	1.14724
Fkbp4	FK506 binding protein 4(Fkbp4)	48.95	56.15	1.14709
Ift80	intraflagellar transport 80(Ift80)	7.69	8.82	1.14694
Usp16	ubiquitin specific peptidase 16(Usp16)	10.14	11.63	1.14694
Slc25a19	solute carrier family 25 (mitochondrial thiamine pyrophosphate carrier), member 19(Slc25a19)	5.93	6.8	1.14671
Larp6	La ribonucleoprotein domain family, member 6(Larp6)	1.5	1.72	1.14667
Ubxn2b	UBX domain protein 2B(Ubxn2b)	3.07	3.52	1.14658
Sh2d3c	SH2 domain containing 3C(Sh2d3c)	26.68	30.59	1.14655
Cd3d	CD3 antigen, delta polypeptide(Cd3d)	5.12	5.87	1.14648
1600002K03Rik	RIKEN cDNA 1600002K03 gene(1600002K03Rik)	9.43	10.81	1.14634
Atp11c	ATPase, class VI, type 11C(Atp11c)	6.71	7.69	1.14605
Snx27	sorting nexin family member 27(Snx27)	9.52	10.91	1.14601
Enc1	ectodermal-neural cortex 1(Enc1)	1.85	2.12	1.14595
Vcan	versican(Vcan)	2.13	2.44	1.14554
D11Wsu47e	DNA segment, Chr 11, Wayne State University 47, expressed(D11Wsu47e)	4.33	4.96	1.1455
Lpar2	lysophosphatidic acid receptor 2(Lpar2)	1.1	1.26	1.14545
Klhl6	kelch-like 6(Klhl6)	43.05	49.31	1.14541
Clk4	CDC like kinase 4(Clk4)	30.42	34.84	1.1453
Tmem11	transmembrane protein 11(Tmem11)	18.86	21.6	1.14528
Ccl6	chemokine (C-C motif) ligand 6(Ccl6)	192.29	220.22	1.14525
Apod	apolipoprotein D(Apod)	12.6	14.43	1.14524
Ncr1	natural cytotoxicity triggering receptor 1(Ncr1)	1.86	2.13	1.14516
Rsph9	radial spoke head 9 homolog (Chlamydomonas)(Rsph9)	3.17	3.63	1.14511
Ankrd22	ankyrin repeat domain 22(Ankrd22)	12.82	14.68	1.14509
Ssfa2	sperm specific antigen 2(Ssfa2)	6	6.87	1.145
Tmx3	thioredoxin-related transmembrane protein 3(Tmx3)	14.07	16.11	1.14499
Pex6	peroxisomal biogenesis factor 6(Pex6)	8.49	9.72	1.14488
Dpf3	D4, zinc and double PHD fingers, family 3(Dpf3)	2.9	3.32	1.14483
Srsf10	serine/arginine-rich splicing factor 10(Srsf10)	59.87	68.54	1.14481
Ppp2r5a	protein phosphatase 2, regulatory subunit B', alpha(Ppp2r5a)	67.28	77.02	1.14477
Rdh10	retinol dehydrogenase 10 (all-trans)(Rdh10)	3.04	3.48	1.14474
Sec14l2	SEC14-like lipid binding 2(Sec14l2)	14.52	16.62	1.14463
Zfp60	zinc finger protein 60(Zfp60)	2.42	2.77	1.14463
Pip5k1b	phosphatidylinositol-4-phosphate 5-kinase, type 1 beta(Pip5k1b)	12.45	14.25	1.14458
Crlf3	cytokine receptor-like factor 3(Crlf3)	53.88	61.66	1.14439
Mzt2	mitotic spindle organizing protein 2(Mzt2)	10.74	12.29	1.14432
Fbxo46	F-box protein 46(Fbxo46)	3.95	4.52	1.1443
Cd300ld	CD300 molecule like family member d(Cd300ld)	11.92	13.64	1.1443
Cdc42ep3	CDC42 effector protein (Rho GTPase binding) 3(Cdc42ep3)	38.34	43.87	1.14424
Pdzd8	PDZ domain containing 8(Pdzd8)	10.54	12.06	1.14421
Cstf3	cleavage stimulation factor, 3' pre-RNA, subunit 3(Cstf3)	11.31	12.94	1.14412
Nefh	neurofilament, heavy polypeptide(Nefh)	1.18	1.35	1.14407
Mmp8	matrix metallopeptidase 8(Mmp8)	243.75	278.84	1.14396
Tcea3	transcription elongation factor A (SII), 3(Tcea3)	8.55	9.78	1.14386
Zfp595	zinc finger protein 595(Zfp595)	1.74	1.99	1.14368
Tbc1d19	TBC1 domain family, member 19(Tbc1d19)	1.88	2.15	1.14362
Mex3d	mex3 RNA binding family member D(Mex3d)	2.37	2.71	1.14346
Pdrg1	p53 and DNA damage regulated 1(Pdrg1)	30.95	35.39	1.14346
Mon1a	MON1 homolog A, secretory traffciking associated(Mon1a)	6.28	7.18	1.14331
1600020E01Rik	RIKEN cDNA 1600020E01 gene(1600020E01Rik)	10.54	12.05	1.14326
Wrnip1	Werner helicase interacting protein 1(Wrnip1)	12.43	14.21	1.1432
Slc35a5	solute carrier family 35, member A5(Slc35a5)	9.22	10.54	1.14317
Pole4	polymerase (DNA-directed), epsilon 4 (p12 subunit)(Pole4)	25.37	29	1.14308
Srsf7	serine/arginine-rich splicing factor 7(Srsf7)	66.84	76.4	1.14303
Ngrn	neugrin, neurite outgrowth associated(Ngrn)	16.99	19.42	1.14303
N6amt2		14.55	16.63	1.14296
Xbp1	X-box binding protein 1(Xbp1)	58.03	66.32	1.14286
Ankrd13c	ankyrin repeat domain 13c(Ankrd13c)	8.61	9.84	1.14286
D030028A08Rik	RIKEN cDNA D030028A08 gene(D030028A08Rik)	1.19	1.36	1.14286
Pknox2	Pbx/knotted 1 homeobox 2(Pknox2)	0.98	1.12	1.14286
Snai2	snail family zinc finger 2(Snai2)	2.94	3.36	1.14286
Ccl12	chemokine (C-C motif) ligand 12(Ccl12)	1.33	1.52	1.14286
Gzmb	granzyme B(Gzmb)	1.26	1.44	1.14286
Senp7	SUMO1/sentrin specific peptidase 7(Senp7)	7.22	8.25	1.14266
1190002N15Rik	RIKEN cDNA 1190002N15 gene(1190002N15Rik)	7.37	8.42	1.14247
Btbd7	BTB (POZ) domain containing 7(Btbd7)	2.74	3.13	1.14234
Ggps1	geranylgeranyl diphosphate synthase 1(Ggps1)	7.31	8.35	1.14227
Ptges3	prostaglandin E synthase 3 (cytosolic)(Ptges3)	66.26	75.68	1.14217
Slain2	SLAIN motif family, member 2(Slain2)	13.79	15.75	1.14213
Acer2	alkaline ceramidase 2(Acer2)	1.2	1.37	1.14167
Manf	mesencephalic astrocyte-derived neurotrophic factor(Manf)	34.17	39.01	1.14164
Maf	avian musculoaponeurotic fibrosarcoma oncogene homolog(Maf)	10.59	12.09	1.14164
Traf3ip1	TRAF3 interacting protein 1(Traf3ip1)	2.19	2.5	1.14155
Rag1	recombination activating gene 1(Rag1)	6.43	7.34	1.14152
Cyth1	cytohesin 1(Cyth1)	22.27	25.42	1.14145
Shoc2	soc-2 (suppressor of clear) homolog (C. elegans)(Shoc2)	10.47	11.95	1.14136
Cacybp	calcyclin binding protein(Cacybp)	33.75	38.52	1.14133
Mob3a	MOB kinase activator 3A(Mob3a)	37.52	42.82	1.14126
Serpina1a	serine (or cysteine) peptidase inhibitor, clade A, member 1A(Serpina1a)	8.85	10.1	1.14124
Ebi3	Epstein-Barr virus induced gene 3(Ebi3)	24.58	28.05	1.14117
Trp53rka	transformation related protein 53 regulating kinase A(Trp53rka)	5.67	6.47	1.14109
Agfg1	ArfGAP with FG repeats 1(Agfg1)	11.13	12.7	1.14106
Dnaja3	DnaJ heat shock protein family (Hsp40) member A3(Dnaja3)	14.96	17.07	1.14104
Eed	embryonic ectoderm development(Eed)	22.49	25.66	1.14095
Ly6a	lymphocyte antigen 6 complex, locus A(Ly6a)	39.89	45.51	1.14089
Plekhg3	pleckstrin homology domain containing, family G (with RhoGef domain) member 3(Plekhg3)	7.21	8.22	1.14008
Zbtb24	zinc finger and BTB domain containing 24(Zbtb24)	5.64	6.43	1.14007
Card10	caspase recruitment domain family, member 10(Card10)	5	5.7	1.14
Rnf115	ring finger protein 115(Rnf115)	32.39	36.92	1.13986
Nuak2	NUAK family, SNF1-like kinase, 2(Nuak2)	6.65	7.58	1.13985
Smg8	smg-8 homolog, nonsense mediated mRNA decay factor (C. elegans)(Smg8)	6.01	6.85	1.13977
Zfp800	zinc finger protein 800(Zfp800)	7.59	8.65	1.13966
Cyb5d2	cytochrome b5 domain containing 2(Cyb5d2)	2.22	2.53	1.13964
2310061I04Rik	RIKEN cDNA 2310061I04 gene(2310061I04Rik)	12.39	14.12	1.13963
Mob1a	MOB kinase activator 1A(Mob1a)	37.04	42.21	1.13958
Klra13-ps	killer cell lectin-like receptor subfamily A, member 13, pseudogene(Klra13-ps)	2.15	2.45	1.13953
Hyal3	hyaluronoglucosaminidase 3(Hyal3)	1.29	1.47	1.13953
Hist1h2af	histone cluster 1, H2af(Hist1h2af)	9.68	11.03	1.13946
Zfp54	zinc finger protein 54(Zfp54)	1.65	1.88	1.13939
Ywhab	tyrosine 3-monooxygenase/tryptophan 5-monooxygenase activation protein, beta polypeptide(Ywhab)	79.22	90.25	1.13923
Pigu	phosphatidylinositol glycan anchor biosynthesis, class U(Pigu)	14.15	16.12	1.13922
Gmcl1	germ cell-less, spermatogenesis associated 1(Gmcl1)	6.97	7.94	1.13917
Syp	synaptophysin(Syp)	1.15	1.31	1.13913
Zdhhc1	zinc finger, DHHC domain containing 1(Zdhhc1)	2.3	2.62	1.13913
Dnajc25	DnaJ heat shock protein family (Hsp40) member C25(Dnajc25)	4.03	4.59	1.13896
E130102H24Rik	RIKEN cDNA E130102H24 gene(E130102H24Rik)	7.35	8.37	1.13878
Cep83	centrosomal protein 83(Cep83)	10.31	11.74	1.1387
Ndufaf7	NADH dehydrogenase (ubiquinone) 1 alpha subcomplex assembly factor 7(Ndufaf7)	6.49	7.39	1.13867
Irs2	insulin receptor substrate 2(Irs2)	2.38	2.71	1.13866
4632415L05Rik	RRS1 ribosome biogenesis regulator homolog pseudogene(4632415L05Rik)	2.02	2.3	1.13861
Mboat2	membrane bound O-acyltransferase domain containing 2(Mboat2)	5.34	6.08	1.13858
Mdm1	transformed mouse 3T3 cell double minute 1(Mdm1)	6.64	7.56	1.13855
Zfp597	zinc finger protein 597(Zfp597)	3.9	4.44	1.13846
Far1	fatty acyl CoA reductase 1(Far1)	31.71	36.1	1.13844
Pfkfb3	6-phosphofructo-2-kinase/fructose-2,6-biphosphatase 3(Pfkfb3)	14.16	16.12	1.13842
Rbm10	RNA binding motif protein 10(Rbm10)	18	20.49	1.13833
Whsc1l1	Wolf-Hirschhorn syndrome candidate 1-like 1 (human)(Whsc1l1)	19.09	21.73	1.13829
Atm	ataxia telangiectasia mutated(Atm)	1.81	2.06	1.13812
Lyl1	lymphoblastomic leukemia 1(Lyl1)	57.47	65.4	1.13799
Acp6	acid phosphatase 6, lysophosphatidic(Acp6)	7.61	8.66	1.13798
Zfp275	zinc finger protein 275(Zfp275)	2.25	2.56	1.13778
Met	met proto-oncogene(Met)	1.67	1.9	1.13772
Lrrfip1	leucine rich repeat (in FLII) interacting protein 1(Lrrfip1)	35.9	40.84	1.1376
Fpr1	formyl peptide receptor 1(Fpr1)	57.92	65.89	1.1376
Cbl	Casitas B-lineage lymphoma(Cbl)	2.91	3.31	1.13746
Enpep	glutamyl aminopeptidase(Enpep)	1.31	1.49	1.1374
Dlg5	discs, large homolog 5 (Drosophila)(Dlg5)	1.31	1.49	1.1374
Sgcg	sarcoglycan, gamma (dystrophin-associated glycoprotein)(Sgcg)	2.33	2.65	1.13734
Dido1	death inducer-obliterator 1(Dido1)	11.44	13.01	1.13724
Terf1	telomeric repeat binding factor 1(Terf1)	11.37	12.93	1.1372
Atg101	autophagy related 101(Atg101)	32.95	37.47	1.13718
Dnase1l2	deoxyribonuclease 1-like 2(Dnase1l2)	1.75	1.99	1.13714
Pptc7	PTC7 protein phosphatase homolog(Pptc7)	7.82	8.89	1.13683
Lipe	lipase, hormone sensitive(Lipe)	10.11	11.49	1.1365
3110002H16Rik	RIKEN cDNA 3110002H16 gene(3110002H16Rik)	26.77	30.42	1.13635
C330027C09Rik	RIKEN cDNA C330027C09 gene(C330027C09Rik)	16.22	18.43	1.13625
Ppp4r2	protein phosphatase 4, regulatory subunit 2(Ppp4r2)	21.44	24.36	1.13619
Rnf114	ring finger protein 114(Rnf114)	27.78	31.56	1.13607
2010204K13Rik	RIKEN cDNA 2010204K13 gene(2010204K13Rik)	1.47	1.67	1.13605
Tesk2	testis-specific kinase 2(Tesk2)	7.65	8.69	1.13595
Tmod3	tropomodulin 3(Tmod3)	28.72	32.62	1.13579
Tubgcp4	tubulin, gamma complex associated protein 4(Tubgcp4)	7.22	8.2	1.13573
Rassf2	Ras association (RalGDS/AF-6) domain family member 2(Rassf2)	16.66	18.92	1.13565
Ankrd50	ankyrin repeat domain 50(Ankrd50)	1.55	1.76	1.13548
Nthl1	nth (endonuclease III)-like 1 (E.coli)(Nthl1)	2.44	2.77	1.13525
Pik3r6	phosphoinositide-3-kinase, regulatory subunit 6(Pik3r6)	6.59	7.48	1.13505
Fuk	fucokinase(Fuk)	2.89	3.28	1.13495
Nadk2	NAD kinase 2, mitochondrial(Nadk2)	24.77	28.11	1.13484
Exo1	exonuclease 1(Exo1)	3.19	3.62	1.1348
Dapp1	dual adaptor for phosphotyrosine and 3-phosphoinositides 1(Dapp1)	22.13	25.11	1.13466
Fbrs	fibrosin(Fbrs)	20.5	23.26	1.13463
Prkag3	protein kinase, AMP-activated, gamma 3 non-catatlytic subunit(Prkag3)	1.04	1.18	1.13462
Mmrn1	multimerin 1(Mmrn1)	13.67	15.51	1.1346
Cdo1	cysteine dioxygenase 1, cytosolic(Cdo1)	10.7	12.14	1.13458
Dand5	DAN domain family member 5, BMP antagonist(Dand5)	3.27	3.71	1.13456
Safb	scaffold attachment factor B(Safb)	27.24	30.9	1.13436
Mphosph8	M-phase phosphoprotein 8(Mphosph8)	6.7	7.6	1.13433
Mta3	metastasis associated 3(Mta3)	16.16	18.33	1.13428
Necap1	NECAP endocytosis associated 1(Necap1)	8.49	9.63	1.13428
Cdkn2aip	CDKN2A interacting protein(Cdkn2aip)	6.63	7.52	1.13424
Zfp87	zinc finger protein 87(Zfp87)	4.92	5.58	1.13415
2610301B20Rik	RIKEN cDNA 2610301B20 gene(2610301B20Rik)	5.89	6.68	1.13413
Nans	N-acetylneuraminic acid synthase (sialic acid synthase)(Nans)	28.63	32.47	1.13413
Mcpt8	mast cell protease 8(Mcpt8)	88.31	100.15	1.13407
Taok2	TAO kinase 2(Taok2)	14.47	16.41	1.13407
Hp	haptoglobin(Hp)	655.06	742.88	1.13406
Wdr77	WD repeat domain 77(Wdr77)	11.04	12.52	1.13406
1110008P14Rik	RIKEN cDNA 1110008P14 gene(1110008P14Rik)	52.37	59.39	1.13405
Apold1	apolipoprotein L domain containing 1(Apold1)	3.06	3.47	1.13399
Clcn4-2		11.73	13.3	1.13384
Phax	phosphorylated adaptor for RNA export(Phax)	12.33	13.98	1.13382
Inpp5j	inositol polyphosphate 5-phosphatase J(Inpp5j)	1.72	1.95	1.13372
Rab44	RAB44, member RAS oncogene family(Rab44)	32.92	37.32	1.13366
Tbkbp1	TBK1 binding protein 1(Tbkbp1)	7.71	8.74	1.13359
Aga	aspartylglucosaminidase(Aga)	11.08	12.56	1.13357
Pms1	postmeiotic segregation increased 1 (S. cerevisiae)(Pms1)	2.77	3.14	1.13357
Scn4b	sodium channel, type IV, beta(Scn4b)	5.84	6.62	1.13356
Atg10	autophagy related 10(Atg10)	2.92	3.31	1.13356
Lmo1	LIM domain only 1(Lmo1)	9.21	10.44	1.13355
Dock11	dedicator of cytokinesis 11(Dock11)	10.26	11.63	1.13353
Crebzf	CREB/ATF bZIP transcription factor(Crebzf)	17.9	20.29	1.13352
Ky	kyphoscoliosis peptidase(Ky)	1.2	1.36	1.13333
Armc6	armadillo repeat containing 6(Armc6)	4.2	4.76	1.13333
Klf1	Kruppel-like factor 1 (erythroid)(Klf1)	123.35	139.79	1.13328
Ticam1	toll-like receptor adaptor molecule 1(Ticam1)	5.03	5.7	1.1332
Unc119b	unc-119 lipid binding chaperone B(Unc119b)	9.61	10.89	1.13319
Rnmtl1	RNA methyltransferase like 1(Rnmtl1)	4.73	5.36	1.13319
Ifi205	interferon activated gene 205(Ifi205)	2.48	2.81	1.13306
Adora2a	adenosine A2a receptor(Adora2a)	3.01	3.41	1.13289
Map3k15	mitogen-activated protein kinase kinase kinase 15(Map3k15)	2.86	3.24	1.13287
Ubxn4	UBX domain protein 4(Ubxn4)	16.72	18.94	1.13278
Rnf144a	ring finger protein 144A(Rnf144a)	14.31	16.21	1.13277
Gbp6	guanylate binding protein 6(Gbp6)	1.96	2.22	1.13265
Ak6	adenylate kinase 6(Ak6)	21.72	24.6	1.1326
Arap3	ArfGAP with RhoGAP domain, ankyrin repeat and PH domain 3(Arap3)	13.35	15.12	1.13258
Ms4a4c	membrane-spanning 4-domains, subfamily A, member 4C(Ms4a4c)	14.49	16.41	1.13251
Hsf1	heat shock factor 1(Hsf1)	8.53	9.66	1.13247
Agpat1	1-acylglycerol-3-phosphate O-acyltransferase 1 (lysophosphatidic acid acyltransferase, alpha)(Agpat1)	21.29	24.11	1.13246
Lonrf3	LON peptidase N-terminal domain and ring finger 3(Lonrf3)	1.51	1.71	1.13245
Ankrd12	ankyrin repeat domain 12(Ankrd12)	4.61	5.22	1.13232
Faap100	Fanconi anemia core complex associated protein 100(Faap100)	3.33	3.77	1.13213
Impa1	inositol (myo)-1(or 4)-monophosphatase 1(Impa1)	22.34	25.29	1.13205
Prdx6	peroxiredoxin 6(Prdx6)	55.36	62.67	1.13204
Knop1	lysine rich nucleolar protein 1(Knop1)	7.12	8.06	1.13202
Msl2	male-specific lethal 2 homolog (Drosophila)(Msl2)	18.64	21.1	1.13197
Zfp386	zinc finger protein 386 (Kruppel-like)(Zfp386)	3.34	3.78	1.13174
Asl	argininosuccinate lyase(Asl)	9.57	10.83	1.13166
A730036I17Rik	RIKEN cDNA A730036I17 gene(A730036I17Rik)	1.14	1.29	1.13158
Cd300lh		4.64	5.25	1.13147
Cmpk2	cytidine monophosphate (UMP-CMP) kinase 2, mitochondrial(Cmpk2)	23.28	26.34	1.13144
Cntln	centlein, centrosomal protein(Cntln)	3.88	4.39	1.13144
Psd4	pleckstrin and Sec7 domain containing 4(Psd4)	16.13	18.25	1.13143
Slco4c1	solute carrier organic anion transporter family, member 4C1(Slco4c1)	3.5	3.96	1.13143
Treml2	triggering receptor expressed on myeloid cells-like 2(Treml2)	23.85	26.98	1.13124
Gpr174	G protein-coupled receptor 174(Gpr174)	1.22	1.38	1.13115
1700030K09Rik	RIKEN cDNA 1700030K09 gene(1700030K09Rik)	2.67	3.02	1.13109
Hipk1	homeodomain interacting protein kinase 1(Hipk1)	43.74	49.47	1.131
Soat1	sterol O-acyltransferase 1(Soat1)	8.78	9.93	1.13098
Asb1	ankyrin repeat and SOCS box-containing 1(Asb1)	17.49	19.78	1.13093
0610010F05Rik	RIKEN cDNA 0610010F05 gene(0610010F05Rik)	3.29	3.72	1.1307
Cd320	CD320 antigen(Cd320)	1.99	2.25	1.13065
Pcnp	PEST proteolytic signal containing nuclear protein(Pcnp)	39.98	45.2	1.13057
Gemin8	gem (nuclear organelle) associated protein 8(Gemin8)	3.45	3.9	1.13043
Clstn3	calsyntenin 3(Clstn3)	1.15	1.3	1.13043
Pnck	pregnancy upregulated non-ubiquitously expressed CaM kinase(Pnck)	2.07	2.34	1.13043
Ss18	synovial sarcoma translocation, Chromosome 18(Ss18)	19.42	21.95	1.13028
Gch1	GTP cyclohydrolase 1(Gch1)	25.64	28.98	1.13027
Dhodh	dihydroorotate dehydrogenase(Dhodh)	4.99	5.64	1.13026
Notch1	notch 1(Notch1)	6.3	7.12	1.13016
Tfe3	transcription factor E3(Tfe3)	14.14	15.98	1.13013
AI504432	expressed sequence AI504432(AI504432)	5.38	6.08	1.13011
Mcemp1	mast cell expressed membrane protein 1(Mcemp1)	127.18	143.72	1.13005
Atp7a	ATPase, Cu++ transporting, alpha polypeptide(Atp7a)	2.31	2.61	1.12987
Map3k2	mitogen-activated protein kinase kinase kinase 2(Map3k2)	2.62	2.96	1.12977
Trim13	tripartite motif-containing 13(Trim13)	3.7	4.18	1.12973
Gapt	Grb2-binding adaptor, transmembrane(Gapt)	19.97	22.56	1.12969
Polq	polymerase (DNA directed), theta(Polq)	3.47	3.92	1.12968
l7Rn6		18.43	20.82	1.12968
Gstcd	glutathione S-transferase, C-terminal domain containing(Gstcd)	4.09	4.62	1.12958
1700123O20Rik	RIKEN cDNA 1700123O20 gene(1700123O20Rik)	23.32	26.34	1.1295
Hdac11	histone deacetylase 11(Hdac11)	2.24	2.53	1.12946
Kantr	Kdm5c adjacent non-coding transcript(Kantr)	1.7	1.92	1.12941
Pnpla6	patatin-like phospholipase domain containing 6(Pnpla6)	4.72	5.33	1.12924
Ggta1	glycoprotein galactosyltransferase alpha 1, 3(Ggta1)	13.47	15.21	1.12918
Ccdc34	coiled-coil domain containing 34(Ccdc34)	16.49	18.62	1.12917
Smarcad1	SWI/SNF-related, matrix-associated actin-dependent regulator of chromatin, subfamily a, containing DEAD/H box 1(Smarcad1)	5.11	5.77	1.12916
Rpusd4	RNA pseudouridylate synthase domain containing 4(Rpusd4)	8.52	9.62	1.12911
Hspbp1	HSPA (heat shock 70kDa) binding protein, cytoplasmic cochaperone 1(Hspbp1)	15.11	17.06	1.12905
Sco1	SCO1 cytochrome c oxidase assembly protein(Sco1)	2.25	2.54	1.12889
Dlg3	discs, large homolog 3 (Drosophila)(Dlg3)	2.25	2.54	1.12889
Zfp668	zinc finger protein 668(Zfp668)	2.64	2.98	1.12879
Lactb	lactamase, beta(Lactb)	9.63	10.87	1.12876
Sdccag8	serologically defined colon cancer antigen 8(Sdccag8)	5.68	6.41	1.12852
Eif4a2	eukaryotic translation initiation factor 4A2(Eif4a2)	88.78	100.19	1.12852
Sfrp2	secreted frizzled-related protein 2(Sfrp2)	2.49	2.81	1.12851
Zg16	zymogen granule protein 16(Zg16)	1.48	1.67	1.12838
Pdzk1ip1	PDZK1 interacting protein 1(Pdzk1ip1)	100.02	112.86	1.12837
Ophn1	oligophrenin 1(Ophn1)	1.87	2.11	1.12834
Ftsj2		4.52	5.1	1.12832
Snx12	sorting nexin 12(Snx12)	14.81	16.71	1.12829
Rheb	Ras homolog enriched in brain(Rheb)	32.75	36.95	1.12824
Fbxo18	F-box protein 18(Fbxo18)	13.9	15.68	1.12806
3830406C13Rik	RIKEN cDNA 3830406C13 gene(3830406C13Rik)	7.43	8.38	1.12786
Ctla2a	cytotoxic T lymphocyte-associated protein 2 alpha(Ctla2a)	48.72	54.94	1.12767
Pcgf6	polycomb group ring finger 6(Pcgf6)	3.37	3.8	1.1276
Ms4a6b	membrane-spanning 4-domains, subfamily A, member 6B(Ms4a6b)	20.3	22.89	1.12759
Cpox	coproporphyrinogen oxidase(Cpox)	87.33	98.46	1.12745
Senp5	SUMO/sentrin specific peptidase 5(Senp5)	4.16	4.69	1.1274
Arid3a	AT rich interactive domain 3A (BRIGHT-like)(Arid3a)	14.69	16.56	1.1273
Slc26a1	solute carrier family 26 (sulfate transporter), member 1(Slc26a1)	1.1	1.24	1.12727
Sh3bp5	SH3-domain binding protein 5 (BTK-associated)(Sh3bp5)	35.17	39.64	1.1271
9530077C05Rik	RIKEN cDNA 9530077C05 gene(9530077C05Rik)	2.44	2.75	1.12705
Mex3c	mex3 RNA binding family member C(Mex3c)	9.21	10.38	1.12704
Zfr	zinc finger RNA binding protein(Zfr)	16.69	18.81	1.12702
Alox5ap	arachidonate 5-lipoxygenase activating protein(Alox5ap)	282.01	317.83	1.12702
Bag2	BCL2-associated athanogene 2(Bag2)	10.79	12.16	1.12697
Syce2	synaptonemal complex central element protein 2(Syce2)	35.92	40.48	1.12695
Tmem14a	transmembrane protein 14A(Tmem14a)	1.34	1.51	1.12687
Tmem159	transmembrane protein 159(Tmem159)	6.23	7.02	1.12681
Pbx2	pre B cell leukemia homeobox 2(Pbx2)	26.34	29.68	1.1268
Ppp1r35	protein phosphatase 1, regulatory subunit 35(Ppp1r35)	19.17	21.6	1.12676
Atxn7l1	ataxin 7-like 1(Atxn7l1)	11.29	12.72	1.12666
Stard5	StAR-related lipid transfer (START) domain containing 5(Stard5)	7.11	8.01	1.12658
Yeats2	YEATS domain containing 2(Yeats2)	3.48	3.92	1.12644
Fancf	Fanconi anemia, complementation group F(Fancf)	2.69	3.03	1.12639
Mga	MAX gene associated(Mga)	2.93	3.3	1.12628
Stk40	serine/threonine kinase 40(Stk40)	11.88	13.38	1.12626
Fam210b	family with sequence similarity 210, member B(Fam210b)	26.14	29.44	1.12624
Tdrp	testis development related protein(Tdrp)	1.03	1.16	1.12621
Bnip2	BCL2/adenovirus E1B interacting protein 2(Bnip2)	18.62	20.97	1.12621
Foxn2	forkhead box N2(Foxn2)	9.43	10.62	1.12619
Cln3	ceroid lipofuscinosis, neuronal 3, juvenile (Batten, Spielmeyer-Vogt disease)(Cln3)	13.56	15.27	1.12611
Fcgr4	Fc receptor, IgG, low affinity IV(Fcgr4)	27.28	30.72	1.1261
Fzd1	frizzled class receptor 1(Fzd1)	2.3	2.59	1.12609
Zfp82	zinc finger protein 82(Zfp82)	1.19	1.34	1.12605
Rpusd1	RNA pseudouridylate synthase domain containing 1(Rpusd1)	5.24	5.9	1.12595
Tacstd2	tumor-associated calcium signal transducer 2(Tacstd2)	6.2	6.98	1.12581
Ermp1	endoplasmic reticulum metallopeptidase 1(Ermp1)	11.37	12.8	1.12577
Rps6kc1	ribosomal protein S6 kinase polypeptide 1(Rps6kc1)	3.98	4.48	1.12563
Bicd2	bicaudal D homolog 2 (Drosophila)(Bicd2)	12.34	13.89	1.12561
Zfyve16	zinc finger, FYVE domain containing 16(Zfyve16)	2.55	2.87	1.12549
Zfp397	zinc finger protein 397(Zfp397)	7.34	8.26	1.12534
Thop1	thimet oligopeptidase 1(Thop1)	7.5	8.44	1.12533
Gcc1	golgi coiled coil 1(Gcc1)	4.95	5.57	1.12525
2810474O19Rik	RIKEN cDNA 2810474O19 gene(2810474O19Rik)	11.82	13.3	1.12521
Mepce	methylphosphate capping enzyme(Mepce)	14.56	16.38	1.125
Marc1	mitochondrial amidoxime reducing component 1(Marc1)	1.2	1.35	1.125
Alox12e	arachidonate lipoxygenase, epidermal(Alox12e)	0.96	1.08	1.125
Lmbrd2	LMBR1 domain containing 2(Lmbrd2)	1.12	1.26	1.125
Cldn5	claudin 5(Cldn5)	11.69	13.15	1.12489
Myct1	myc target 1(Myct1)	4.57	5.14	1.12473
Zbtb48	zinc finger and BTB domain containing 48(Zbtb48)	3.37	3.79	1.12463
Ccar1	cell division cycle and apoptosis regulator 1(Ccar1)	19.82	22.29	1.12462
Samd8	sterile alpha motif domain containing 8(Samd8)	4.02	4.52	1.12438
Xpo1	exportin 1(Xpo1)	29.51	33.18	1.12436
Amy1	amylase 1, salivary(Amy1)	5.07	5.7	1.12426
Usp13	ubiquitin specific peptidase 13 (isopeptidase T-3)(Usp13)	1.69	1.9	1.12426
Prickle1	prickle planar cell polarity protein 1(Prickle1)	1.53	1.72	1.12418
Nudt6	nudix (nucleoside diphosphate linked moiety X)-type motif 6(Nudt6)	4.51	5.07	1.12417
Itsn2	intersectin 2(Itsn2)	9.27	10.42	1.12406
Fcgr3	Fc receptor, IgG, low affinity III(Fcgr3)	149.94	168.54	1.12405
Slc25a33	solute carrier family 25, member 33(Slc25a33)	2.18	2.45	1.12385
Mme	membrane metallo endopeptidase(Mme)	3.15	3.54	1.12381
Senp8	SUMO/sentrin specific peptidase 8(Senp8)	1.05	1.18	1.12381
B4galt2	UDP-Gal:betaGlcNAc beta 1,4- galactosyltransferase, polypeptide 2(B4galt2)	1.05	1.18	1.12381
Crem	cAMP responsive element modulator(Crem)	3.88	4.36	1.12371
Alg9	asparagine-linked glycosylation 9 (alpha 1,2 mannosyltransferase)(Alg9)	6.47	7.27	1.12365
Ahnak	AHNAK nucleoprotein (desmoyokin)(Ahnak)	10.03	11.27	1.12363
Cd44	CD44 antigen(Cd44)	54.01	60.67	1.12331
Serf1	small EDRK-rich factor 1(Serf1)	10.3	11.57	1.1233
Slc14a1	solute carrier family 14 (urea transporter), member 1(Slc14a1)	31.88	35.81	1.12327
Fxr2	fragile X mental retardation, autosomal homolog 2(Fxr2)	17.85	20.05	1.12325
Ctnnal1	catenin (cadherin associated protein), alpha-like 1(Ctnnal1)	2.11	2.37	1.12322
Ppid	peptidylprolyl isomerase D (cyclophilin D)(Ppid)	25.81	28.99	1.12321
Lbr	lamin B receptor(Lbr)	116.01	130.28	1.12301
Ppwd1	peptidylprolyl isomerase domain and WD repeat containing 1(Ppwd1)	9.92	11.14	1.12298
Retnlg	resistin like gamma(Retnlg)	2695.83	3027.18	1.12291
Psmd5	proteasome (prosome, macropain) 26S subunit, non-ATPase, 5(Psmd5)	29.54	33.17	1.12288
Gnai3	guanine nucleotide binding protein (G protein), alpha inhibiting 3(Gnai3)	49.81	55.93	1.12287
Scarf1	scavenger receptor class F, member 1(Scarf1)	3.99	4.48	1.12281
Hdac10	histone deacetylase 10(Hdac10)	6.76	7.59	1.12278
Tspan5	tetraspanin 5(Tspan5)	6.11	6.86	1.12275
Slfn8	schlafen 8(Slfn8)	5.95	6.68	1.12269
Snx1	sorting nexin 1(Snx1)	48.58	54.54	1.12268
Slc24a5	solute carrier family 24, member 5(Slc24a5)	7.51	8.43	1.1225
Tmem71	transmembrane protein 71(Tmem71)	12.93	14.51	1.1222
Donson	downstream neighbor of SON(Donson)	13.02	14.61	1.12212
Otub2	OTU domain, ubiquitin aldehyde binding 2(Otub2)	11.72	13.15	1.12201
Fli1	Friend leukemia integration 1(Fli1)	21.83	24.49	1.12185
Ago2	argonaute RISC catalytic subunit 2(Ago2)	4.76	5.34	1.12185
Grrp1	glycine/arginine rich protein 1(Grrp1)	3.94	4.42	1.12183
Kpna1	karyopherin (importin) alpha 1(Kpna1)	13.3	14.92	1.1218
2610020C07Rik	RIKEN cDNA 2610020C07 gene(2610020C07Rik)	1.56	1.75	1.12179
Stard4	StAR-related lipid transfer (START) domain containing 4(Stard4)	4.19	4.7	1.12172
Hspa2	heat shock protein 2(Hspa2)	3.37	3.78	1.12166
Cdc42ep4	CDC42 effector protein (Rho GTPase binding) 4(Cdc42ep4)	14.96	16.78	1.12166
Oraov1	oral cancer overexpressed 1(Oraov1)	9.38	10.52	1.12154
Tspan14	tetraspanin 14(Tspan14)	37.36	41.9	1.12152
Chpt1	choline phosphotransferase 1(Chpt1)	9.63	10.8	1.1215
Plin2	perilipin 2(Plin2)	47.41	53.17	1.12149
2310036O22Rik	RIKEN cDNA 2310036O22 gene(2310036O22Rik)	147.33	165.21	1.12136
Nek3	NIMA (never in mitosis gene a)-related expressed kinase 3(Nek3)	2.06	2.31	1.12136
Bpnt1	bisphosphate 3'-nucleotidase 1(Bpnt1)	4.45	4.99	1.12135
Zgpat	zinc finger, CCCH-type with G patch domain(Zgpat)	8.66	9.71	1.12125
Kcnab2	potassium voltage-gated channel, shaker-related subfamily, beta member 2(Kcnab2)	21.45	24.05	1.12121
Tmem50b	transmembrane protein 50B(Tmem50b)	26.5	29.71	1.12113
Mgat2	mannoside acetylglucosaminyltransferase 2(Mgat2)	27.68	31.03	1.12103
Mctp2	multiple C2 domains, transmembrane 2(Mctp2)	2.81	3.15	1.121
Alg14	asparagine-linked glycosylation 14(Alg14)	6.53	7.32	1.12098
Apobec2	apolipoprotein B mRNA editing enzyme, catalytic polypeptide 2(Apobec2)	19.51	21.87	1.12096
A930015D03Rik	RIKEN cDNA A930015D03 gene(A930015D03Rik)	1.82	2.04	1.12088
Ralb	v-ral simian leukemia viral oncogene B(Ralb)	27.48	30.8	1.12082
Angptl7	angiopoietin-like 7(Angptl7)	15.15	16.98	1.12079
Anks1	ankyrin repeat and SAM domain containing 1(Anks1)	7.21	8.08	1.12067
Zfp148	zinc finger protein 148(Zfp148)	5.14	5.76	1.12062
Ppip5k1	diphosphoinositol pentakisphosphate kinase 1(Ppip5k1)	2.57	2.88	1.12062
Spryd7	SPRY domain containing 7(Spryd7)	4.48	5.02	1.12054
Syde1	synapse defective 1, Rho GTPase, homolog 1 (C. elegans)(Syde1)	2.24	2.51	1.12054
Calr	calreticulin(Calr)	251.23	281.46	1.12033
Pknox1	Pbx/knotted 1 homeobox(Pknox1)	8.48	9.5	1.12028
Phf1	PHD finger protein 1(Phf1)	16.05	17.98	1.12025
Acpp	acid phosphatase, prostate(Acpp)	5.49	6.15	1.12022
Acot7	acyl-CoA thioesterase 7(Acot7)	20.88	23.39	1.12021
Trpc6	transient receptor potential cation channel, subfamily C, member 6(Trpc6)	3.91	4.38	1.1202
Abi2	abl-interactor 2(Abi2)	2.08	2.33	1.12019
Ythdc1	YTH domain containing 1(Ythdc1)	20.66	23.14	1.12004
Coq4	coenzyme Q4(Coq4)	3.42	3.83	1.11988
Tubgcp6	tubulin, gamma complex associated protein 6(Tubgcp6)	4.26	4.77	1.11972
Zbtb33	zinc finger and BTB domain containing 33(Zbtb33)	5.43	6.08	1.11971
Zfp52	zinc finger protein 52(Zfp52)	3.26	3.65	1.11963
Yipf2	Yip1 domain family, member 2(Yipf2)	8.54	9.56	1.11944
Ppil3	peptidylprolyl isomerase (cyclophilin)-like 3(Ppil3)	17.26	19.32	1.11935
Trmt10b	tRNA methyltransferase 10B(Trmt10b)	2.85	3.19	1.1193
Tob1	transducer of ErbB-2.1(Tob1)	14.34	16.05	1.11925
Zfp653	zinc finger protein 653(Zfp653)	5.12	5.73	1.11914
Wrn	Werner syndrome homolog (human)(Wrn)	7.14	7.99	1.11905
Ctla2b	cytotoxic T lymphocyte-associated protein 2 beta(Ctla2b)	20.35	22.77	1.11892
Eid2	EP300 interacting inhibitor of differentiation 2(Eid2)	1.85	2.07	1.11892
Kat8	K(lysine) acetyltransferase 8(Kat8)	11.78	13.18	1.11885
Mrs2	MRS2 magnesium transporter(Mrs2)	3.79	4.24	1.11873
Pcp4l1	Purkinje cell protein 4-like 1(Pcp4l1)	7.58	8.48	1.11873
Ptpn12	protein tyrosine phosphatase, non-receptor type 12(Ptpn12)	26.45	29.59	1.11871
Fkbp11	FK506 binding protein 11(Fkbp11)	5.73	6.41	1.11867
Ston1	stonin 1(Ston1)	1.18	1.32	1.11864
Tsen34	tRNA splicing endonuclease subunit 34(Tsen34)	17.8	19.91	1.11854
Ccdc102a	coiled-coil domain containing 102A(Ccdc102a)	1.52	1.7	1.11842
Dvl1	dishevelled segment polarity protein 1(Dvl1)	15.38	17.2	1.11834
Smek2	SMEK homolog 2, suppressor of mek1 (Dictyostelium)(Smek2)	19.53	21.84	1.11828
Brip1os	BRCA1 interacting protein C-terminal helicase 1, opposite strand(Brip1os)	15.9	17.78	1.11824
Pop1	processing of precursor 1, ribonuclease P/MRP family, (S. cerevisiae)(Pop1)	3.39	3.79	1.11799
Zzz3	zinc finger, ZZ domain containing 3(Zzz3)	5.17	5.78	1.11799
Ccdc88b	coiled-coil domain containing 88B(Ccdc88b)	15.54	17.37	1.11776
Angpt1	angiopoietin 1(Angpt1)	8.07	9.02	1.11772
Cept1	choline/ethanolaminephosphotransferase 1(Cept1)	17.84	19.94	1.11771
Klhl18	kelch-like 18(Klhl18)	4.93	5.51	1.11765
Gpr35	G protein-coupled receptor 35(Gpr35)	2.04	2.28	1.11765
Dnajb11	DnaJ heat shock protein family (Hsp40) member B11(Dnajb11)	48.39	54.08	1.11759
Thbd	thrombomodulin(Thbd)	11.49	12.84	1.11749
5031425E22Rik	RIKEN cDNA 5031425E22 gene(5031425E22Rik)	8.77	9.8	1.11745
Cox18	cytochrome c oxidase assembly protein 18(Cox18)	4.77	5.33	1.1174
Heatr1	HEAT repeat containing 1(Heatr1)	4.77	5.33	1.1174
Rbm27	RNA binding motif protein 27(Rbm27)	6.31	7.05	1.11727
G6b	immunoreceptor tyrosine-based inhibitory motif (ITIM) containing platelet receptor(G6b)	11.43	12.77	1.11724
Zfp646	zinc finger protein 646(Zfp646)	6.75	7.54	1.11704
Ccsap	centriole, cilia and spindle associated protein(Ccsap)	2.82	3.15	1.11702
Dnajb4	DnaJ heat shock protein family (Hsp40) member B4(Dnajb4)	25.9	28.93	1.11699
Cog5	component of oligomeric golgi complex 5(Cog5)	4.02	4.49	1.11692
Slc35c1	solute carrier family 35, member C1(Slc35c1)	16.28	18.18	1.11671
Ercc6l	excision repair cross-complementing rodent repair deficiency complementation group 6 like(Ercc6l)	7.37	8.23	1.11669
Usp10	ubiquitin specific peptidase 10(Usp10)	10.97	12.25	1.11668
Cyp4f18	cytochrome P450, family 4, subfamily f, polypeptide 18(Cyp4f18)	43.38	48.44	1.11664
Zranb2	zinc finger, RAN-binding domain containing 2(Zranb2)	33.19	37.06	1.1166
Zc3h11a	zinc finger CCCH type containing 11A(Zc3h11a)	27.54	30.75	1.11656
Kif3a	kinesin family member 3A(Kif3a)	2.06	2.3	1.1165
Sec23a	SEC23 homolog A, COPII coat complex component(Sec23a)	9.36	10.45	1.11645
Arf6	ADP-ribosylation factor 6(Arf6)	47.06	52.54	1.11645
Tmem129	transmembrane protein 129(Tmem129)	11.43	12.76	1.11636
Thap4	THAP domain containing 4(Thap4)	8.6	9.6	1.11628
Akt3	thymoma viral proto-oncogene 3(Akt3)	6.37	7.11	1.11617
Ankrd17	ankyrin repeat domain 17(Ankrd17)	7.84	8.75	1.11607
Nxf1	nuclear RNA export factor 1(Nxf1)	45.7	51	1.11597
Ell2	elongation factor RNA polymerase II 2(Ell2)	13.11	14.63	1.11594
Fkbp14	FK506 binding protein 14(Fkbp14)	2.42	2.7	1.1157
Pdcd6	programmed cell death 6(Pdcd6)	40.2	44.85	1.11567
Nudt5	nudix (nucleoside diphosphate linked moiety X)-type motif 5(Nudt5)	16.09	17.95	1.1156
Rdh13	retinol dehydrogenase 13 (all-trans and 9-cis)(Rdh13)	3.29	3.67	1.1155
Tada1	transcriptional adaptor 1(Tada1)	15.77	17.59	1.11541
Gm20337	predicted gene, 20337(Gm20337)	1.04	1.16	1.11538
Gale	galactose-4-epimerase, UDP(Gale)	6.42	7.16	1.11526
Kel	Kell blood group(Kel)	46.33	51.67	1.11526
Susd6	sushi domain containing 6(Susd6)	14.15	15.78	1.11519
Cep19	centrosomal protein 19(Cep19)	16.93	18.88	1.11518
Ube2q2	ubiquitin-conjugating enzyme E2Q family member 2(Ube2q2)	11.21	12.5	1.11508
Slfn14	schlafen 14(Slfn14)	24.72	27.56	1.11489
Izumo4	IZUMO family member 4(Izumo4)	3.83	4.27	1.11488
Acvrl1	activin A receptor, type II-like 1(Acvrl1)	10.12	11.28	1.11462
2810004N23Rik	RIKEN cDNA 2810004N23 gene(2810004N23Rik)	10.91	12.16	1.11457
Ctdspl2	CTD (carboxy-terminal domain, RNA polymerase II, polypeptide A) small phosphatase like 2(Ctdspl2)	5.68	6.33	1.11444
Nrip1	nuclear receptor interacting protein 1(Nrip1)	2.01	2.24	1.11443
1600002H07Rik	RIKEN cDNA 1600002H07 gene(1600002H07Rik)	7.17	7.99	1.11437
Tinagl1	tubulointerstitial nephritis antigen-like 1(Tinagl1)	33.76	37.62	1.11434
Blzf1	basic leucine zipper nuclear factor 1(Blzf1)	3.15	3.51	1.11429
Bbs2	Bardet-Biedl syndrome 2 (human)(Bbs2)	1.75	1.95	1.11429
Rnf24	ring finger protein 24(Rnf24)	1.4	1.56	1.11429
Efs	embryonal Fyn-associated substrate(Efs)	1.05	1.17	1.11429
Ppp1r12a	protein phosphatase 1, regulatory (inhibitor) subunit 12A(Ppp1r12a)	14.62	16.29	1.11423
Rragd	Ras-related GTP binding D(Rragd)	3.94	4.39	1.11421
Dnmt3b	DNA methyltransferase 3B(Dnmt3b)	1.49	1.66	1.11409
Stfa3	stefin A3(Stfa3)	18.94	21.1	1.11404
Sec23b	SEC23 homolog B, COPII coat complex component(Sec23b)	18.68	20.81	1.11403
Ovgp1	oviductal glycoprotein 1(Ovgp1)	1.93	2.15	1.11399
Nktr	natural killer tumor recognition sequence(Nktr)	10.98	12.23	1.11384
Mterf3	mitochondrial transcription termination factor 3(Mterf3)	11.86	13.21	1.11383
Lilrb4a	leukocyte immunoglobulin-like receptor, subfamily B, member 4A(Lilrb4a)	63.98	71.25	1.11363
Fam111a	family with sequence similarity 111, member A(Fam111a)	58.97	65.67	1.11362
Zbed4	zinc finger, BED type containing 4(Zbed4)	9.69	10.79	1.11352
Lix1l	Lix1-like(Lix1l)	3.35	3.73	1.11343
Stat4	signal transducer and activator of transcription 4(Stat4)	7.94	8.84	1.11335
Rpf1	ribosome production factor 1 homolog(Rpf1)	24.9	27.72	1.11325
Pwp1	PWP1 homolog, endonuclein(Pwp1)	17.31	19.27	1.11323
Vsig4	V-set and immunoglobulin domain containing 4(Vsig4)	1.59	1.77	1.11321
Adamts9	a disintegrin-like and metallopeptidase (reprolysin type) with thrombospondin type 1 motif, 9(Adamts9)	1.06	1.18	1.11321
Smek1	SMEK homolog 1, suppressor of mek1 (Dictyostelium)(Smek1)	16.89	18.8	1.11308
Cflar	CASP8 and FADD-like apoptosis regulator(Cflar)	12.03	13.39	1.11305
Mst1r	macrophage stimulating 1 receptor (c-met-related tyrosine kinase)(Mst1r)	2.39	2.66	1.11297
Tmed5	transmembrane p24 trafficking protein 5(Tmed5)	13.81	15.37	1.11296
Det1	de-etiolated homolog 1 (Arabidopsis)(Det1)	5.05	5.62	1.11287
Abhd15	abhydrolase domain containing 15(Abhd15)	3.28	3.65	1.1128
Tmem38b	transmembrane protein 38B(Tmem38b)	10.65	11.85	1.11268
Gm29766		4.53	5.04	1.11258
Ifnlr1	interferon lambda receptor 1(Ifnlr1)	5.33	5.93	1.11257
Slc7a6	solute carrier family 7 (cationic amino acid transporter, y+ system), member 6(Slc7a6)	3.91	4.35	1.11253
Gcnt1	glucosaminyl (N-acetyl) transferase 1, core 2(Gcnt1)	16.8	18.69	1.1125
Zc3h18	zinc finger CCCH-type containing 18(Zc3h18)	16.8	18.69	1.1125
Mre11a	MRE11A homolog A, double strand break repair nuclease(Mre11a)	6.58	7.32	1.11246
Arhgap29	Rho GTPase activating protein 29(Arhgap29)	2.58	2.87	1.1124
Vps37b	vacuolar protein sorting 37B(Vps37b)	19.67	21.88	1.11235
Golga7	golgi autoantigen, golgin subfamily a, 7(Golga7)	48.43	53.87	1.11233
Lrrc59	leucine rich repeat containing 59(Lrrc59)	34.99	38.92	1.11232
Kcnc4	potassium voltage gated channel, Shaw-related subfamily, member 4(Kcnc4)	0.98	1.09	1.11224
Zbtb11	zinc finger and BTB domain containing 11(Zbtb11)	5.17	5.75	1.11219
Bcl10	B cell leukemia/lymphoma 10(Bcl10)	34.23	38.07	1.11218
Sdpr	serum deprivation response(Sdpr)	29.15	32.42	1.11218
Stk26	serine/threonine kinase 26(Stk26)	16.14	17.95	1.11214
Epm2aip1	EPM2A (laforin) interacting protein 1(Epm2aip1)	6.34	7.05	1.11199
Creb1	cAMP responsive element binding protein 1(Creb1)	8.22	9.14	1.11192
C2cd2	C2 calcium-dependent domain containing 2(C2cd2)	2.95	3.28	1.11186
Panx1	pannexin 1(Panx1)	6.35	7.06	1.11181
Map7d1	MAP7 domain containing 1(Map7d1)	23.92	26.59	1.11162
Lysmd2	LysM, putative peptidoglycan-binding, domain containing 2(Lysmd2)	2.51	2.79	1.11155
Hiatl1		40	44.46	1.1115
Car2	carbonic anhydrase 2(Car2)	973.47	1081.89	1.11137
Arih1	ariadne RBR E3 ubiquitin protein ligase 1(Arih1)	15.27	16.97	1.11133
Snrk	SNF related kinase(Snrk)	12.58	13.98	1.11129
Cggbp1	CGG triplet repeat binding protein 1(Cggbp1)	25.36	28.18	1.1112
Mynn	myoneurin(Mynn)	4.59	5.1	1.11111
Zxdc	ZXD family zinc finger C(Zxdc)	4.5	5	1.11111
Ggct	gamma-glutamyl cyclotransferase(Ggct)	3.15	3.5	1.11111
Cdk18	cyclin-dependent kinase 18(Cdk18)	1.44	1.6	1.11111
Zmat1	zinc finger, matrin type 1(Zmat1)	1.35	1.5	1.11111
1700056E22Rik	RIKEN cDNA 1700056E22 gene(1700056E22Rik)	1.08	1.2	1.11111
Ankfy1	ankyrin repeat and FYVE domain containing 1(Ankfy1)	12.16	13.51	1.11102
Esf1	ESF1 nucleolar pre-rRNA processing protein homolog(Esf1)	6.85	7.61	1.11095
Lmtk2	lemur tyrosine kinase 2(Lmtk2)	5.32	5.91	1.1109
Pde5a	phosphodiesterase 5A, cGMP-specific(Pde5a)	7.76	8.62	1.11082
Bag3	BCL2-associated athanogene 3(Bag3)	7.49	8.32	1.11081
Prkd2	protein kinase D2(Prkd2)	13.54	15.04	1.11078
Fhl1	four and a half LIM domains 1(Fhl1)	45.96	51.05	1.11075
Zscan22	zinc finger and SCAN domain containing 22(Zscan22)	2.98	3.31	1.11074
Dpf2	D4, zinc and double PHD fingers family 2(Dpf2)	19.25	21.38	1.11065
Stx18	syntaxin 18(Stx18)	6.79	7.54	1.11046
Fam60a	family with sequence similarity 60, member A(Fam60a)	8.24	9.15	1.11044
Rsbn1	rosbin, round spermatid basic protein 1(Rsbn1)	4.62	5.13	1.11039
Cntd1	cyclin N-terminal domain containing 1(Cntd1)	1.54	1.71	1.11039
Rmdn2	regulator of microtubule dynamics 2(Rmdn2)	1.54	1.71	1.11039
Lsm14a	LSM14A mRNA processing body assembly factor(Lsm14a)	46.42	51.54	1.1103
Esco1	establishment of sister chromatid cohesion N-acetyltransferase 1(Esco1)	8.16	9.06	1.11029
Angpt4	angiopoietin 4(Angpt4)	2.63	2.92	1.11027
Srgn	serglycin(Srgn)	467.07	518.56	1.11024
Rbm39	RNA binding motif protein 39(Rbm39)	98.15	108.97	1.11024
Lin54	lin-54 homolog (C. elegans)(Lin54)	6.55	7.27	1.10992
Zfp930	zinc finger protein 930(Zfp930)	3.73	4.14	1.10992
Smim13	small integral membrane protein 13(Smim13)	4.64	5.15	1.10991
Med26	mediator complex subunit 26(Med26)	4.28	4.75	1.10981
Syne1	spectrin repeat containing, nuclear envelope 1(Syne1)	40.35	44.78	1.10979
Fbxo22	F-box protein 22(Fbxo22)	16.5	18.31	1.1097
Rxrb	retinoid X receptor beta(Rxrb)	26.62	29.54	1.10969
Map2k6	mitogen-activated protein kinase kinase 6(Map2k6)	3.01	3.34	1.10963
Jagn1	jagunal homolog 1(Jagn1)	16.25	18.03	1.10954
Flt1	FMS-like tyrosine kinase 1(Flt1)	1.28	1.42	1.10938
Rab27b	RAB27B, member RAS oncogene family(Rab27b)	8.6	9.54	1.1093
Tsen15	tRNA splicing endonuclease subunit 15(Tsen15)	11.9	13.2	1.10924
Fut7	fucosyltransferase 7(Fut7)	5.22	5.79	1.1092
Hibch	3-hydroxyisobutyryl-Coenzyme A hydrolase(Hibch)	15.02	16.66	1.10919
Myl9	myosin, light polypeptide 9, regulatory(Myl9)	119.02	132.01	1.10914
Tfec	transcription factor EC(Tfec)	11.64	12.91	1.10911
Zfp953	zinc finger protein 953(Zfp953)	2.02	2.24	1.10891
Ppp2r2a	protein phosphatase 2, regulatory subunit B, alpha(Ppp2r2a)	10.93	12.12	1.10887
Herpud1	homocysteine-inducible, endoplasmic reticulum stress-inducible, ubiquitin-like domain member 1(Herpud1)	56.15	62.26	1.10882
Diablo	diablo, IAP-binding mitochondrial protein(Diablo)	19.04	21.11	1.10872
Fbxl2	F-box and leucine-rich repeat protein 2(Fbxl2)	2.3	2.55	1.1087
Cdc7	cell division cycle 7 (S. cerevisiae)(Cdc7)	11.6	12.86	1.10862
Fancm	Fanconi anemia, complementation group M(Fancm)	2.21	2.45	1.1086
Rffl	ring finger and FYVE like domain containing protein(Rffl)	19.35	21.45	1.10853
Apol11b	apolipoprotein L 11b(Apol11b)	58.21	64.52	1.1084
Unc119	unc-119 lipid binding chaperone(Unc119)	59.79	66.27	1.10838
Ier5l	immediate early response 5-like(Ier5l)	1.2	1.33	1.10833
Ppm1j	protein phosphatase 1J(Ppm1j)	1.2	1.33	1.10833
Tatdn2	TatD DNase domain containing 2(Tatdn2)	19.48	21.59	1.10832
Tek	endothelial-specific receptor tyrosine kinase(Tek)	2.77	3.07	1.1083
Ripk1	receptor (TNFRSF)-interacting serine-threonine kinase 1(Ripk1)	11.82	13.1	1.10829
Pxn	paxillin(Pxn)	42.45	47.04	1.10813
Nkain1	Na+/K+ transporting ATPase interacting 1(Nkain1)	1.11	1.23	1.10811
Caprin1	cell cycle associated protein 1(Caprin1)	46.53	51.56	1.1081
Ddx31	DEAD/H (Asp-Glu-Ala-Asp/His) box polypeptide 31(Ddx31)	2.5	2.77	1.108
Chd3os	chromodomain helicase DNA binding protein 3, opposite strand(Chd3os)	1.76	1.95	1.10795
Zyx	zyxin(Zyx)	124.04	137.41	1.10779
Pnp	purine-nucleoside phosphorylase(Pnp)	115.38	127.81	1.10773
Fam114a2	family with sequence similarity 114, member A2(Fam114a2)	15.97	17.69	1.1077
Lipo1	lipase, member O1(Lipo1)	2.88	3.19	1.10764
Nanos1	nanos homolog 1 (Drosophila)(Nanos1)	2.23	2.47	1.10762
Gfod1	glucose-fructose oxidoreductase domain containing 1(Gfod1)	3.35	3.71	1.10746
Ormdl1	ORM1-like 1 (S. cerevisiae)(Ormdl1)	17.15	18.99	1.10729
Tnfrsf1a	tumor necrosis factor receptor superfamily, member 1a(Tnfrsf1a)	56.69	62.77	1.10725
Angptl4	angiopoietin-like 4(Angptl4)	14.28	15.81	1.10714
Zdhhc13	zinc finger, DHHC domain containing 13(Zdhhc13)	11.76	13.02	1.10714
Elk4	ELK4, member of ETS oncogene family(Elk4)	2.24	2.48	1.10714
Adcy5	adenylate cyclase 5(Adcy5)	1.4	1.55	1.10714
Tbc1d10a	TBC1 domain family, member 10a(Tbc1d10a)	6.73	7.45	1.10698
Rad51d	RAD51 paralog D(Rad51d)	3.09	3.42	1.1068
Mid2	midline 2(Mid2)	1.03	1.14	1.1068
Kbtbd4	kelch repeat and BTB (POZ) domain containing 4(Kbtbd4)	6.84	7.57	1.10673
Mns1	meiosis-specific nuclear structural protein 1(Mns1)	32.89	36.4	1.10672
Rpl14-ps1	ribosomal protein L14, pseudogene 1(Rpl14-ps1)	123.99	137.22	1.1067
Cdkn1c	cyclin-dependent kinase inhibitor 1C (P57)(Cdkn1c)	4.78	5.29	1.10669
Ptrf	polymerase I and transcript release factor(Ptrf)	22.87	25.31	1.10669
Otud3	OTU domain containing 3(Otud3)	3	3.32	1.10667
Il34	interleukin 34(Il34)	8.91	9.86	1.10662
Gmpr2	guanosine monophosphate reductase 2(Gmpr2)	15.29	16.92	1.10661
Ivns1abp	influenza virus NS1A binding protein(Ivns1abp)	63.28	70.02	1.10651
Hspd1	heat shock protein 1 (chaperonin)(Hspd1)	84.76	93.78	1.10642
Ankhd1	ankyrin repeat and KH domain containing 1(Ankhd1)	6.39	7.07	1.10642
Kng1	kininogen 1(Kng1)	5.64	6.24	1.10638
Spsb2	splA/ryanodine receptor domain and SOCS box containing 2(Spsb2)	12.6	13.94	1.10635
Tlr8	toll-like receptor 8(Tlr8)	4.89	5.41	1.10634
9830166K06Rik	RIKEN cDNA 9830166K06 gene(9830166K06Rik)	2.07	2.29	1.10628
Fmo5	flavin containing monooxygenase 5(Fmo5)	6.78	7.5	1.10619
Pygo2	pygopus 2(Pygo2)	14.41	15.94	1.10618
Ahsa1	AHA1, activator of heat shock protein ATPase 1(Ahsa1)	82.05	90.76	1.10615
Inhba	inhibin beta-A(Inhba)	2.45	2.71	1.10612
Zfp710	zinc finger protein 710(Zfp710)	13.76	15.22	1.1061
Wdr89	WD repeat domain 89(Wdr89)	1.32	1.46	1.10606
Chsy1	chondroitin sulfate synthase 1(Chsy1)	10.38	11.48	1.10597
Rnpc3	RNA-binding region (RNP1, RRM) containing 3(Rnpc3)	9.55	10.56	1.10576
Haus8	4HAUS augmin-like complex, subunit 8(Haus8)	17.31	19.14	1.10572
Hopx	HOP homeobox(Hopx)	17.03	18.83	1.1057
Snx21	sorting nexin family member 21(Snx21)	4.92	5.44	1.10569
Acbd5	acyl-Coenzyme A binding domain containing 5(Acbd5)	9.18	10.15	1.10566
Ncf2	neutrophil cytosolic factor 2(Ncf2)	88.67	98.03	1.10556
Anln	anillin, actin binding protein(Anln)	15.16	16.76	1.10554
Stap1	signal transducing adaptor family member 1(Stap1)	14.41	15.93	1.10548
Sh2d5	SH2 domain containing 5(Sh2d5)	3.7	4.09	1.10541
Mphosph10	M-phase phosphoprotein 10 (U3 small nucleolar ribonucleoprotein)(Mphosph10)	15.38	17	1.10533
Ep300	E1A binding protein p300(Ep300)	9.12	10.08	1.10526
Nudt16l1	nudix (nucleoside diphosphate linked moiety X)-type motif 16-like 1(Nudt16l1)	26.23	28.99	1.10522
Sash3	SAM and SH3 domain containing 3(Sash3)	39.21	43.33	1.10508
Krcc1	lysine-rich coiled-coil 1(Krcc1)	27.34	30.21	1.10497
Itpripl2	inositol 1,4,5-triphosphate receptor interacting protein-like 2(Itpripl2)	11.63	12.85	1.1049
Gorasp1	golgi reassembly stacking protein 1(Gorasp1)	5.15	5.69	1.10485
Gm15545	predicted gene 15545(Gm15545)	1.24	1.37	1.10484
2310045N01Rik		15.46	17.08	1.10479
Gfer	growth factor, erv1 (S. cerevisiae)-like (augmenter of liver regeneration)(Gfer)	8.4	9.28	1.10476
Plxnc1	plexin C1(Plxnc1)	8.21	9.07	1.10475
Rusc1	RUN and SH3 domain containing 1(Rusc1)	6.21	6.86	1.10467
Mmaa	methylmalonic aciduria (cobalamin deficiency) type A(Mmaa)	1.53	1.69	1.10458
Uckl1	uridine-cytidine kinase 1-like 1(Uckl1)	15.02	16.59	1.10453
Mkl1	MKL (megakaryoblastic leukemia)/myocardin-like 1(Mkl1)	16.46	18.18	1.1045
Sh3bgrl2	SH3 domain binding glutamic acid-rich protein like 2(Sh3bgrl2)	3.35	3.7	1.10448
Mmrn2	multimerin 2(Mmrn2)	4.31	4.76	1.10441
Ager	advanced glycosylation end product-specific receptor(Ager)	2.97	3.28	1.10438
Bfsp2	beaded filament structural protein 2, phakinin(Bfsp2)	6.14	6.78	1.10423
Tspyl3	TSPY-like 3(Tspyl3)	3.84	4.24	1.10417
Zbtb21	zinc finger and BTB domain containing 21(Zbtb21)	1.44	1.59	1.10417
Smc4	structural maintenance of chromosomes 4(Smc4)	75.32	83.16	1.10409
Fads3	fatty acid desaturase 3(Fads3)	6.63	7.32	1.10407
Rab5a	RAB5A, member RAS oncogene family(Rab5a)	28.84	31.84	1.10402
Uevld	UEV and lactate/malate dehyrogenase domains(Uevld)	4.23	4.67	1.10402
Edem1	ER degradation enhancer, mannosidase alpha-like 1(Edem1)	22.51	24.85	1.10395
Tm6sf1	transmembrane 6 superfamily member 1(Tm6sf1)	38.1	42.06	1.10394
Stim2	stromal interaction molecule 2(Stim2)	5.97	6.59	1.10385
Trp53inp2	transformation related protein 53 inducible nuclear protein 2(Trp53inp2)	20.51	22.64	1.10385
Ehd1	EH-domain containing 1(Ehd1)	45.56	50.29	1.10382
Yars2	tyrosyl-tRNA synthetase 2 (mitochondrial)(Yars2)	9.73	10.74	1.1038
Zcchc6	zinc finger, CCHC domain containing 6(Zcchc6)	26.7	29.47	1.10375
Rap1gap2	RAP1 GTPase activating protein 2(Rap1gap2)	5.4	5.96	1.1037
Krtcap3	keratinocyte associated protein 3(Krtcap3)	1.93	2.13	1.10363
Gp1bb	glycoprotein Ib, beta polypeptide(Gp1bb)	41.69	46.01	1.10362
Tmpo	thymopoietin(Tmpo)	104.04	114.82	1.10361
Ripk2	receptor (TNFRSF)-interacting serine-threonine kinase 2(Ripk2)	4.44	4.9	1.1036
Zfp652	zinc finger protein 652(Zfp652)	5.31	5.86	1.10358
Ppp2r1b	protein phosphatase 2, regulatory subunit A, beta(Ppp2r1b)	19.92	21.98	1.10341
Vps26b	VPS26 retromer complex component B(Vps26b)	10.35	11.42	1.10338
Gpt	glutamic pyruvic transaminase, soluble(Gpt)	2.13	2.35	1.10329
Esr1	estrogen receptor 1 (alpha)(Esr1)	1.84	2.03	1.10326
Adrb2	adrenergic receptor, beta 2(Adrb2)	22.18	24.47	1.10325
Tiparp	TCDD-inducible poly(ADP-ribose) polymerase(Tiparp)	5.04	5.56	1.10317
Sms	spermine synthase(Sms)	11.94	13.17	1.10302
St6galnac2	ST6 (alpha-N-acetyl-neuraminyl-2,3-beta-galactosyl-1,3)-N-acetylgalactosaminide alpha-2,6-sialyltransferase 2(St6galnac2)	2.33	2.57	1.103
Tmem233	transmembrane protein 233(Tmem233)	3.01	3.32	1.10299
Ccdc93	coiled-coil domain containing 93(Ccdc93)	3.11	3.43	1.10289
Chd1	chromodomain helicase DNA binding protein 1(Chd1)	7.78	8.58	1.10283
Ddit3	DNA-damage inducible transcript 3(Ddit3)	32.19	35.5	1.10283
Med19	mediator complex subunit 19(Med19)	12.07	13.31	1.10273
Kbtbd8	kelch repeat and BTB (POZ) domain containing 8(Kbtbd8)	1.56	1.72	1.10256
Slfn1	schlafen 1(Slfn1)	44.69	49.27	1.10248
Gskip	GSK3B interacting protein(Gskip)	8.89	9.8	1.10236
Cyb561	cytochrome b-561(Cyb561)	1.27	1.4	1.10236
Llgl2	lethal giant larvae homolog 2 (Drosophila)(Llgl2)	1.27	1.4	1.10236
Pxmp2	peroxisomal membrane protein 2(Pxmp2)	6.06	6.68	1.10231
Zfp691	zinc finger protein 691(Zfp691)	2.25	2.48	1.10222
Caprin2	caprin family member 2(Caprin2)	1.37	1.51	1.10219
Capn2	calpain 2(Capn2)	21.24	23.41	1.10217
Cdk17	cyclin-dependent kinase 17(Cdk17)	13.51	14.89	1.10215
Pim2	proviral integration site 2(Pim2)	6.17	6.8	1.10211
Slamf1	signaling lymphocytic activation molecule family member 1(Slamf1)	5.29	5.83	1.10208
Mlh3	mutL homolog 3(Mlh3)	1.47	1.62	1.10204
Sh3yl1	Sh3 domain YSC-like 1(Sh3yl1)	6.37	7.02	1.10204
Ankrd27	ankyrin repeat domain 27 (VPS9 domain)(Ankrd27)	8.53	9.4	1.10199
Nme7	NME/NM23 family member 7(Nme7)	5.3	5.84	1.10189
Gpbp1	GC-rich promoter binding protein 1(Gpbp1)	33.88	37.33	1.10183
Pcsk7	proprotein convertase subtilisin/kexin type 7(Pcsk7)	9.43	10.39	1.1018
Agap2	ArfGAP with GTPase domain, ankyrin repeat and PH domain 2(Agap2)	5.01	5.52	1.1018
Bst1	bone marrow stromal cell antigen 1(Bst1)	14.64	16.13	1.10178
Apol6	apolipoprotein L 6(Apol6)	2.26	2.49	1.10177
Lmnb2	lamin B2(Lmnb2)	13.08	14.41	1.10168
Dnajb3	DnaJ heat shock protein family (Hsp40) member B3(Dnajb3)	7.99	8.8	1.10138
Cmtr2	cap methyltransferase 2(Cmtr2)	1.88	2.07	1.10106
Treml1	triggering receptor expressed on myeloid cells-like 1(Treml1)	46.72	51.44	1.10103
Max	Max protein(Max)	74.74	82.29	1.10102
Coq3	coenzyme Q3 methyltransferase(Coq3)	3.27	3.6	1.10092
Rpgrip1l	Rpgrip1-like(Rpgrip1l)	1.09	1.2	1.10092
Pigh	phosphatidylinositol glycan anchor biosynthesis, class H(Pigh)	4.46	4.91	1.1009
Ubn1	ubinuclein 1(Ubn1)	13.48	14.84	1.10089
Pstpip2	proline-serine-threonine phosphatase-interacting protein 2(Pstpip2)	12.3	13.54	1.10081
Ctr9	CTR9 homolog, Paf1/RNA polymerase II complex component(Ctr9)	10.33	11.37	1.10068
Rgcc	regulator of cell cycle(Rgcc)	100.96	111.12	1.10063
F2r	coagulation factor II (thrombin) receptor(F2r)	8.65	9.52	1.10058
Rsad2	radical S-adenosyl methionine domain containing 2(Rsad2)	70.33	77.4	1.10053
Plekhf1	pleckstrin homology domain containing, family F (with FYVE domain) member 1(Plekhf1)	5.77	6.35	1.10052
Sap25	sin3 associated polypeptide(Sap25)	18.41	20.26	1.10049
Gramd1c	GRAM domain containing 1C(Gramd1c)	2.09	2.3	1.10048
Ywhah	tyrosine 3-monooxygenase/tryptophan 5-monooxygenase activation protein, eta polypeptide(Ywhah)	164.92	181.49	1.10047
Zbtb44	zinc finger and BTB domain containing 44(Zbtb44)	4.28	4.71	1.10047
Mcam	melanoma cell adhesion molecule(Mcam)	4.38	4.82	1.10046
Mid1ip1	Mid1 interacting protein 1 (gastrulation specific G12-like (zebrafish))(Mid1ip1)	37.85	41.65	1.1004
Flcn	folliculin(Flcn)	13.05	14.36	1.10038
Paip1	polyadenylate binding protein-interacting protein 1(Paip1)	7.79	8.57	1.10013
Mrpl15	mitochondrial ribosomal protein L15(Mrpl15)	11.59	12.75	1.10009
Fem1c	fem-1 homolog c (C.elegans)(Fem1c)	7.9	8.69	1.1
Cdc42bpa	CDC42 binding protein kinase alpha(Cdc42bpa)	2.7	2.97	1.1
Rmi2	RecQ mediated genome instability 2(Rmi2)	2.3	2.53	1.1
Bivm	basic, immunoglobulin-like variable motif containing(Bivm)	1.9	2.09	1.1
Zdhhc15	zinc finger, DHHC domain containing 15(Zdhhc15)	1.5	1.65	1.1
Rai2	retinoic acid induced 2(Rai2)	1.3	1.43	1.1
Glipr1	GLI pathogenesis-related 1 (glioma)(Glipr1)	74.04	81.44	1.09995
Luc7l3	LUC7-like 3 (S. cerevisiae)(Luc7l3)	38.75	42.62	1.09987
Gamt	guanidinoacetate methyltransferase(Gamt)	4.71	5.18	1.09979
Trim56	tripartite motif-containing 56(Trim56)	4.31	4.74	1.09977
Tpst2	protein-tyrosine sulfotransferase 2(Tpst2)	32.31	35.53	1.09966
Gas7	growth arrest specific 7(Gas7)	8.53	9.38	1.09965
Mtus1	mitochondrial tumor suppressor 1(Mtus1)	23.09	25.39	1.09961
Lpl	lipoprotein lipase(Lpl)	41.69	45.84	1.09954
Fkrp	fukutin related protein(Fkrp)	8.54	9.39	1.09953
Pi16	peptidase inhibitor 16(Pi16)	32.67	35.92	1.09948
Timm10b	translocase of inner mitochondrial membrane 10B(Timm10b)	29.36	32.28	1.09946
Rad54b	RAD54 homolog B (S. cerevisiae)(Rad54b)	3.52	3.87	1.09943
Bdp1	B double prime 1, subunit of RNA polymerase III transcription initiation factor IIIB(Bdp1)	3.32	3.65	1.0994
Klhl2	kelch-like 2, Mayven(Klhl2)	5.74	6.31	1.0993
H2-K2	histocompatibility 2, K region locus 2(H2-K2)	8.97	9.86	1.09922
Sertad4	SERTA domain containing 4(Sertad4)	1.21	1.33	1.09917
Strn	striatin, calmodulin binding protein(Strn)	4.24	4.66	1.09906
Chid1	chitinase domain containing 1(Chid1)	4.14	4.55	1.09903
Lyz2	lysozyme 2(Lyz2)	4251.99	4673.08	1.09903
Psip1	PC4 and SFRS1 interacting protein 1(Psip1)	37.59	41.31	1.09896
Dusp19	dual specificity phosphatase 19(Dusp19)	1.92	2.11	1.09896
Bnip3	BCL2/adenovirus E1B interacting protein 3(Bnip3)	16.41	18.03	1.09872
Pank3	pantothenate kinase 3(Pank3)	6.08	6.68	1.09868
Dhrs7	dehydrogenase/reductase (SDR family) member 7(Dhrs7)	77.66	85.32	1.09864
Itga6	integrin alpha 6(Itga6)	12.37	13.59	1.09863
Ceacam1	carcinoembryonic antigen-related cell adhesion molecule 1(Ceacam1)	38.23	42	1.09861
Slc35e3	solute carrier family 35, member E3(Slc35e3)	3.96	4.35	1.09848
Sltm	SAFB-like, transcription modulator(Sltm)	18.1	19.88	1.09834
Mrgpra2a	MAS-related GPR, member A2A(Mrgpra2a)	7.73	8.49	1.09832
Zfp346	zinc finger protein 346(Zfp346)	6.01	6.6	1.09817
Zfp933	zinc finger protein 933(Zfp933)	1.63	1.79	1.09816
2500004C02Rik	RIKEN cDNA 2500004C02 gene(2500004C02Rik)	2.14	2.35	1.09813
Sh3bp2	SH3-domain binding protein 2(Sh3bp2)	15.81	17.36	1.09804
Mtg1	mitochondrial ribosome-associated GTPase 1(Mtg1)	6.63	7.28	1.09804
Sirpb1b	signal-regulatory protein beta 1B(Sirpb1b)	13.47	14.79	1.098
Tex30	testis expressed 30(Tex30)	11.74	12.89	1.09796
Amotl2	angiomotin-like 2(Amotl2)	4.39	4.82	1.09795
Ipmk	inositol polyphosphate multikinase(Ipmk)	9.19	10.09	1.09793
Chn2	chimerin 2(Chn2)	2.35	2.58	1.09787
Trim10	tripartite motif-containing 10(Trim10)	135.62	148.89	1.09785
Rhot1	ras homolog family member T1(Rhot1)	7.47	8.2	1.09772
Fam122b	family with sequence similarity 122, member B(Fam122b)	3.89	4.27	1.09769
Sorbs1	sorbin and SH3 domain containing 1(Sorbs1)	5.43	5.96	1.09761
Spred1	sprouty protein with EVH-1 domain 1, related sequence(Spred1)	4.72	5.18	1.09746
Unc13d	unc-13 homolog D (C. elegans)(Unc13d)	18.08	19.84	1.09735
Dstn	destrin(Dstn)	217.98	239.19	1.0973
Lrrc41	leucine rich repeat containing 41(Lrrc41)	9.46	10.38	1.09725
Tax1bp3	Tax1 (human T cell leukemia virus type I) binding protein 3(Tax1bp3)	20.07	22.02	1.09716
Pcmt1	protein-L-isoaspartate (D-aspartate) O-methyltransferase 1(Pcmt1)	35.21	38.63	1.09713
Ccdc91	coiled-coil domain containing 91(Ccdc91)	6.18	6.78	1.09709
Tpm4	tropomyosin 4(Tpm4)	164.73	180.72	1.09707
Cd69	CD69 antigen(Cd69)	4.74	5.2	1.09705
Gnl3	guanine nucleotide binding protein-like 3 (nucleolar)(Gnl3)	26.29	28.84	1.097
Pik3ip1	phosphoinositide-3-kinase interacting protein 1(Pik3ip1)	11.67	12.8	1.09683
Fut8	fucosyltransferase 8(Fut8)	20.25	22.21	1.09679
Ptn	pleiotrophin(Ptn)	1.24	1.36	1.09677
Ttf1	transcription termination factor, RNA polymerase I(Ttf1)	4.96	5.44	1.09677
Kitl	kit ligand(Kitl)	10.13	11.11	1.09674
Morc3	microrchidia 3(Morc3)	21.71	23.81	1.09673
Rgs10	regulator of G-protein signalling 10(Rgs10)	89.84	98.53	1.09673
Hvcn1	hydrogen voltage-gated channel 1(Hvcn1)	67.15	73.64	1.09665
Cnr2	cannabinoid receptor 2 (macrophage)(Cnr2)	9.94	10.9	1.09658
Arpp21	cyclic AMP-regulated phosphoprotein, 21(Arpp21)	1.14	1.25	1.09649
Ikbip	IKBKB interacting protein(Ikbip)	9.54	10.46	1.09644
Eif1b	eukaryotic translation initiation factor 1B(Eif1b)	57.73	63.29	1.09631
5730508B09Rik	RIKEN cDNA 5730508B09 gene(5730508B09Rik)	36.15	39.63	1.09627
Ccnc	cyclin C(Ccnc)	7.48	8.2	1.09626
Cbfb	core binding factor beta(Cbfb)	35.85	39.3	1.09623
Ncbp2	nuclear cap binding protein subunit 2(Ncbp2)	19.54	21.42	1.09621
Arpin	actin-related protein 2/3 complex inhibitor(Arpin)	1.56	1.71	1.09615
Icmt	isoprenylcysteine carboxyl methyltransferase(Icmt)	8.02	8.79	1.09601
Socs6	suppressor of cytokine signaling 6(Socs6)	5	5.48	1.096
Syap1	synapse associated protein 1(Syap1)	19.38	21.24	1.09598
Kbtbd6	kelch repeat and BTB (POZ) domain containing 6(Kbtbd6)	3.65	4	1.09589
1700020L24Rik	RIKEN cDNA 1700020L24 gene(1700020L24Rik)	24.93	27.32	1.09587
Btbd10	BTB (POZ) domain containing 10(Btbd10)	9.91	10.86	1.09586
Pak4	p21 protein (Cdc42/Rac)-activated kinase 4(Pak4)	4.28	4.69	1.09579
Fbxo34	F-box protein 34(Fbxo34)	15.66	17.16	1.09579
Bok	BCL2-related ovarian killer(Bok)	3.76	4.12	1.09574
Lace1	lactation elevated 1(Lace1)	1.88	2.06	1.09574
Tceb3	transcription elongation factor B (SIII), polypeptide 3(Tceb3)	19.64	21.52	1.09572
Nfkb2	nuclear factor of kappa light polypeptide gene enhancer in B cells 2, p49/p100(Nfkb2)	8.57	9.39	1.09568
Mospd2	motile sperm domain containing 2(Mospd2)	8.78	9.62	1.09567
Ctnnbip1	catenin beta interacting protein 1(Ctnnbip1)	4.39	4.81	1.09567
Cebpa	CCAAT/enhancer binding protein (C/EBP), alpha(Cebpa)	27.29	29.9	1.09564
Nsmf	NMDA receptor synaptonuclear signaling and neuronal migration factor(Nsmf)	4.08	4.47	1.09559
Ppp5c	protein phosphatase 5, catalytic subunit(Ppp5c)	25.12	27.52	1.09554
Adpgk	ADP-dependent glucokinase(Adpgk)	141.2	154.69	1.09554
Eif4g2	eukaryotic translation initiation factor 4, gamma 2(Eif4g2)	82.02	89.85	1.09546
Fam78a	family with sequence similarity 78, member A(Fam78a)	10.9	11.94	1.09541
Gbe1	glucan (1,4-alpha-), branching enzyme 1(Gbe1)	11.67	12.78	1.09512
Gclm	glutamate-cysteine ligase, modifier subunit(Gclm)	72.76	79.68	1.09511
Btg1	B cell translocation gene 1, anti-proliferative(Btg1)	42.6	46.65	1.09507
Vcl	vinculin(Vcl)	41.14	45.05	1.09504
Fam220a	family with sequence similarity 220, member A(Fam220a)	74.68	81.77	1.09494
Tle3	transducin-like enhancer of split 3(Tle3)	12.86	14.08	1.09487
Tsc22d2	TSC22 domain family, member 2(Tsc22d2)	2.53	2.77	1.09486
Actg1	actin, gamma, cytoplasmic 1(Actg1)	953.87	1044.35	1.09486
Hook1	hook microtubule tethering protein 1(Hook1)	1.16	1.27	1.09483
Frmd4a	FERM domain containing 4A(Frmd4a)	11.5	12.59	1.09478
Rab27a	RAB27A, member RAS oncogene family(Rab27a)	43.05	47.13	1.09477
Uchl5	ubiquitin carboxyl-terminal esterase L5(Uchl5)	27.04	29.6	1.09467
Siah2	seven in absentia 2(Siah2)	3.38	3.7	1.09467
Anks3	ankyrin repeat and sterile alpha motif domain containing 3(Anks3)	8.03	8.79	1.09465
Macf1	microtubule-actin crosslinking factor 1(Macf1)	6.77	7.41	1.09453
Rinl	Ras and Rab interactor-like(Rinl)	22.22	24.32	1.09451
Akirin2	akirin 2(Akirin2)	26.77	29.3	1.09451
Ttc39c	tetratricopeptide repeat domain 39C(Ttc39c)	2.54	2.78	1.09449
Fndc5	fibronectin type III domain containing 5(Fndc5)	1.27	1.39	1.09449
Mthfsd	methenyltetrahydrofolate synthetase domain containing(Mthfsd)	5.93	6.49	1.09444
4932438A13Rik	RIKEN cDNA 4932438A13 gene(4932438A13Rik)	4.13	4.52	1.09443
Atg16l1	autophagy related 16-like 1 (S. cerevisiae)(Atg16l1)	10.38	11.36	1.09441
Rnf181	ring finger protein 181(Rnf181)	44.02	48.17	1.09428
Etohd2	ethanol decreased 2(Etohd2)	7.11	7.78	1.09423
Bcl6	B cell leukemia/lymphoma 6(Bcl6)	10.72	11.73	1.09422
Tmem265	transmembrane protein 265(Tmem265)	6.69	7.32	1.09417
Klf7	Kruppel-like factor 7 (ubiquitous)(Klf7)	1.7	1.86	1.09412
Hnrnpc	heterogeneous nuclear ribonucleoprotein C(Hnrnpc)	82.68	90.46	1.0941
Tnfsf12	tumor necrosis factor (ligand) superfamily, member 12(Tnfsf12)	7.87	8.61	1.09403
Atg3	autophagy related 3(Atg3)	37.02	40.5	1.094
Exoc8	exocyst complex component 8(Exoc8)	2.98	3.26	1.09396
Rfwd2	ring finger and WD repeat domain 2(Rfwd2)	16.73	18.3	1.09384
Dcun1d5	DCN1, defective in cullin neddylation 1, domain containing 5 (S. cerevisiae)(Dcun1d5)	33.57	36.72	1.09383
Rit1	Ras-like without CAAX 1(Rit1)	15.24	16.67	1.09383
Alas2	aminolevulinic acid synthase 2, erythroid(Alas2)	870.72	952.28	1.09367
Ccdc43	coiled-coil domain containing 43(Ccdc43)	6.94	7.59	1.09366
Yaf2	YY1 associated factor 2(Yaf2)	15.38	16.82	1.09363
Ghdc	GH3 domain containing(Ghdc)	3.53	3.86	1.09348
Pdpk1	3-phosphoinositide dependent protein kinase 1(Pdpk1)	10.28	11.24	1.09339
Gm9895	predicted gene 9895(Gm9895)	5.68	6.21	1.09331
Ppp1r18	protein phosphatase 1, regulatory subunit 18(Ppp1r18)	47.83	52.29	1.09325
Eif5	eukaryotic translation initiation factor 5(Eif5)	104.1	113.8	1.09318
Zfp428	zinc finger protein 428(Zfp428)	1.61	1.76	1.09317
Srprb	signal recognition particle receptor, B subunit(Srprb)	10.2	11.15	1.09314
Fam216a	family with sequence similarity 216, member A(Fam216a)	11.06	12.09	1.09313
Tnip2	TNFAIP3 interacting protein 2(Tnip2)	5.37	5.87	1.09311
Rell1	RELT-like 1(Rell1)	17.08	18.67	1.09309
Mpdz	multiple PDZ domain protein(Mpdz)	2.15	2.35	1.09302
Itgb7	integrin beta 7(Itgb7)	24.52	26.8	1.09299
Asb3	ankyrin repeat and SOCS box-containing 3(Asb3)	4.41	4.82	1.09297
Fbxl5	F-box and leucine-rich repeat protein 5(Fbxl5)	26.04	28.46	1.09293
Klhl8	kelch-like 8(Klhl8)	1.4	1.53	1.09286
Mkln1	muskelin 1, intracellular mediator containing kelch motifs(Mkln1)	14.76	16.13	1.09282
Grpel2	GrpE-like 2, mitochondrial(Grpel2)	5.39	5.89	1.09276
Tubd1	tubulin, delta 1(Tubd1)	5.93	6.48	1.09275
Vkorc1l1	vitamin K epoxide reductase complex, subunit 1-like 1(Vkorc1l1)	14.13	15.44	1.09271
Pvrl3		1.08	1.18	1.09259
Umps	uridine monophosphate synthetase(Umps)	13.18	14.4	1.09256
Eif4ebp3	eukaryotic translation initiation factor 4E binding protein 3(Eif4ebp3)	6.81	7.44	1.09251
Srsf1	serine/arginine-rich splicing factor 1(Srsf1)	76.06	83.09	1.09243
Hist2h2be	histone cluster 2, H2be(Hist2h2be)	8.45	9.23	1.09231
Enthd2		5.2	5.68	1.09231
2210016L21Rik	RIKEN cDNA 2210016L21 gene(2210016L21Rik)	13.22	14.44	1.09228
Naaa	N-acylethanolamine acid amidase(Naaa)	17.67	19.3	1.09225
Hn1l	hematological and neurological expressed 1-like(Hn1l)	18.36	20.05	1.09205
Slc9b2	solute carrier family 9, subfamily B (NHA2, cation proton antiporter 2), member 2(Slc9b2)	6.41	7	1.09204
Chtop	chromatin target of PRMT1(Chtop)	55.64	60.76	1.09202
Mmachc	methylmalonic aciduria cblC type, with homocystinuria(Mmachc)	4.24	4.63	1.09198
Klhl28	kelch-like 28(Klhl28)	1.74	1.9	1.09195
Evi2a	ecotropic viral integration site 2a(Evi2a)	31.11	33.97	1.09193
Slbp	stem-loop binding protein(Slbp)	124.68	136.14	1.09192
Lcat	lecithin cholesterol acyltransferase(Lcat)	1.09	1.19	1.09174
Rad9a	RAD9 checkpoint clamp component A(Rad9a)	15.05	16.43	1.09169
Phip	pleckstrin homology domain interacting protein(Phip)	7.09	7.74	1.09168
Ccnl1	cyclin L1(Ccnl1)	37.13	40.53	1.09157
Tbc1d24	TBC1 domain family, member 24(Tbc1d24)	2.84	3.1	1.09155
Kif5b	kinesin family member 5B(Kif5b)	20.47	22.34	1.09135
Gm6682	tubulin, alpha 1C pseudogene(Gm6682)	2.08	2.27	1.09135
Fcho2	FCH domain only 2(Fcho2)	17.08	18.64	1.09133
Mcl1	myeloid cell leukemia sequence 1(Mcl1)	92.41	100.85	1.09133
Esd	esterase D/formylglutathione hydrolase(Esd)	53.77	58.68	1.09131
Msmp	microseminoprotein, prostate associated(Msmp)	2.3	2.51	1.0913
Tasp1	taspase, threonine aspartase 1(Tasp1)	5.04	5.5	1.09127
Kat6a	K(lysine) acetyltransferase 6A(Kat6a)	7.46	8.14	1.09115
Gpr89	G protein-coupled receptor 89(Gpr89)	5.49	5.99	1.09107
Kif20b	kinesin family member 20B(Kif20b)	7.91	8.63	1.09102
Med21	mediator complex subunit 21(Med21)	49.22	53.7	1.09102
Cnnm2	cyclin M2(Cnnm2)	3.52	3.84	1.09091
Abhd13	abhydrolase domain containing 13(Abhd13)	6.49	7.08	1.09091
Prkx	protein kinase, X-linked(Prkx)	4.18	4.56	1.09091
Yap1	yes-associated protein 1(Yap1)	2.86	3.12	1.09091
Zdhhc18	zinc finger, DHHC domain containing 18(Zdhhc18)	19.93	21.74	1.09082
Tmem208	transmembrane protein 208(Tmem208)	50.99	55.62	1.0908
Yy1	YY1 transcription factor(Yy1)	30.19	32.93	1.09076
Dpt	dermatopontin(Dpt)	11.35	12.38	1.09075
Pirb	paired Ig-like receptor B(Pirb)	57.86	63.11	1.09074
Dpp8	dipeptidylpeptidase 8(Dpp8)	20.08	21.9	1.09064
Perm1	PPARGC1 and ESRR induced regulator, muscle 1(Perm1)	3.31	3.61	1.09063
4930579G24Rik	RIKEN cDNA 4930579G24 gene(4930579G24Rik)	9.71	10.59	1.09063
Pbx3	pre B cell leukemia homeobox 3(Pbx3)	3.2	3.49	1.09062
Kdm5c	lysine (K)-specific demethylase 5C(Kdm5c)	7.63	8.32	1.09043
Reck	reversion-inducing-cysteine-rich protein with kazal motifs(Reck)	3.65	3.98	1.09041
Isg20l2	interferon stimulated exonuclease gene 20-like 2(Isg20l2)	15.72	17.14	1.09033
Rock2	Rho-associated coiled-coil containing protein kinase 2(Rock2)	9.53	10.39	1.09024
Crot	carnitine O-octanoyltransferase(Crot)	13.65	14.88	1.09011
Zfp606	zinc finger protein 606(Zfp606)	2.22	2.42	1.09009
Abca8a	ATP-binding cassette, sub-family A (ABC1), member 8a(Abca8a)	3.22	3.51	1.09006
Rnf10	ring finger protein 10(Rnf10)	138.2	150.64	1.09001
Ahcyl2	S-adenosylhomocysteine hydrolase-like 2(Ahcyl2)	4.89	5.33	1.08998
Rnf216	ring finger protein 216(Rnf216)	11.34	12.36	1.08995
Nek1	NIMA (never in mitosis gene a)-related expressed kinase 1(Nek1)	2.78	3.03	1.08993
Mob2	MOB kinase activator 2(Mob2)	31.26	34.07	1.08989
Cd55	CD55 molecule, decay accelerating factor for complement(Cd55)	20.92	22.8	1.08987
A430046D13Rik	Riken cDNA A430046D13 gene(A430046D13Rik)	3.34	3.64	1.08982
Adck3		14.38	15.67	1.08971
AI464131	expressed sequence AI464131(AI464131)	1.45	1.58	1.08966
Lig3	ligase III, DNA, ATP-dependent(Lig3)	4.69	5.11	1.08955
Rgs19	regulator of G-protein signaling 19(Rgs19)	55.95	60.96	1.08954
Arrdc4	arrestin domain containing 4(Arrdc4)	11.73	12.78	1.08951
Etaa1	Ewing tumor-associated antigen 1(Etaa1)	5.03	5.48	1.08946
Ccdc127	coiled-coil domain containing 127(Ccdc127)	8.05	8.77	1.08944
Vav3	vav 3 oncogene(Vav3)	9.62	10.48	1.0894
Slc6a4	solute carrier family 6 (neurotransmitter transporter, serotonin), member 4(Slc6a4)	13.2	14.38	1.08939
Taf6	TATA-box binding protein associated factor 6(Taf6)	15.56	16.95	1.08933
Gng5	guanine nucleotide binding protein (G protein), gamma 5(Gng5)	297.21	323.75	1.0893
Alms1-ps2	Alstrom syndrome 1, pseudogene 2(Alms1-ps2)	1.12	1.22	1.08929
Swt1	SWT1 RNA endoribonuclease homolog (S. cerevisiae)(Swt1)	5.49	5.98	1.08925
Mipep	mitochondrial intermediate peptidase(Mipep)	6.28	6.84	1.08917
Rhou	ras homolog family member U(Rhou)	11.44	12.46	1.08916
Gpihbp1	GPI-anchored HDL-binding protein 1(Gpihbp1)	17.28	18.82	1.08912
[truncated: 10,328 more rows]
