# Supplementary material for: Bone mineral loss damages renal tubules in mice
Source: Commun Biol. 2026 Jan 22;9:304. doi: 10.1038/s42003-026-09603-0 (PMC12929778; doi:10.1038/s42003-026-09603-0)
Supplement: Supplementary file 6 — Supplementary Data 3 [file 42003_2026_9603_MOESM6_ESM.xlsx]

## Sheet: Sheet1
Hemolysis	+								+	+++		+	Average	Average
	control	control	control	control	control	control	spaceflight	spaceflight	spaceflight	spaceflight	spaceflight	spaceflight	control	spaceflight	ttest
Urea	9073.8	9132.92	8302.63	10515.8	8497.61	9129.94	8553.73	8332.95	8495.2	9384.95	8483.45	8441.86	9108.78	8615.36	0.192667
Pyrazole	0	0	0	0	0	0	0	0	0	0	0	0	0	0	#DIV/0!
3-Aminopropionitrile	0	0	0	0	0	0	0	0	0	0	0	0	0	0	#DIV/0!
Methylguanidine	0	0	0	0	0	0	0	0	0	0	0	0	0	0	#DIV/0!
Isobutylamine	0	0	0	0	0	0	0	0	0	0	0	0	0	0	#DIV/0!
1,3-Diaminopropane	0	0	0	0	0	0	0	0	0	0	0	0	0	0	#DIV/0!
Gly	177.062	152.294	190.828	134.443	164.573	112.346	118.64	105.561	130.582	158.897	103.447	113.536	155.258	121.777	0.0427052
Isopropanolamine	0	0	0	0	0	0	0	0	0	0	0	0	0	0	#DIV/0!
Trimethylamine N-oxide	1.0369	1.11779	1.03354	1.22986	0.696253	0.920594	1.355	0.929504	1.05756	1.81154	1.18581	1.12357	1.00582	1.24383	0.137915
Trimethylsulfonium	0	0	0	0	0	0	0	0	0	0	0	0	0	0	#DIV/0!
Isoamylamine	0	0	0	0.14555	0	0	0	0	0	0	0	0	0.0242584	0	0.340893
Putrescine(1,4-Butanediamine)	5.71899	4.23835	6.32534	4.94376	4.63415	4.82892	5.23455	3.4099	5.3059	5.17496	3.90452	4.20245	5.11492	4.53871	0.233971
Ala+beta-Ala	53.0358	47.9916	50.8583	45.9646	53.3167	42.5829	41.306	38.1403	46.7161	68.6316	42.3092	40.783	48.9583	46.3144	0.602834
Sarcosine	1.18973	0.903858	1.37832	0.0509857	0.951052	1.21012	0.667984	0.322231	1.17515	0.408737	0.550242	0.363065	0.947344	0.581234	0.146731
3-Aminopropane-1,2-diol	0	0	0	0	0	0	0	0	0	0	0	0	0	0	#DIV/0!
Aniline	0	0	0	0	0	0	0	0	0	0	0	0	0	0	#DIV/0!
4-Hydroxymethylimidazole	0	0	0	0	0	0	0	0	0	0	0	0	0	0	#DIV/0!
1-Methyl-2-pyrrolidinone	0	0	0	0	0	0	0	0	0	0	0	0	0	0	#DIV/0!
Cyclohexylamine	0	0	0	0	0	0	0	0	0	0	0	0	0	0	#DIV/0!
Betaine aldehyde	0	0	0	0	0	0	0	0	0	0	0	0	0	0	#DIV/0!
Hexylamine	0	0	0	0	0	0	0	0	0	0	0	0	0	0	#DIV/0!
Cadaverine	0	0	0	0	0	0	0	0	0	0	0	0	0	0	#DIV/0!
N,N-Dimethylglycine	3.91884	3.03405	5.18412	3.18568	4.12808	3.77974	2.52616	3.30358	3.8906	4.13135	2.25042	2.37131	3.87175	3.0789	0.113802
3-Aminoisobutyrate+2AB+N-Methylalanine	0	0	0	0	0	0	0	0	0	0	0	0	0	0	#DIV/0!
GABA	0	0	0	0	0	0	0	0	0	0	0	0	0	0	#DIV/0!
Choline	29.619	30.3882	26.4882	32.0251	34.1796	31.2442	39.1694	38.3541	63.2516	78.6855	41.5577	45.1937	30.6574	51.0353	0.0130555
2,3-Diaminopropionate	0	0	0	0	0	0	0	0	0	0	0	0	0	0	#DIV/0!
Ser	97.9243	91.9697	92.9803	76.2285	96.523	65.5402	82.7055	78.5434	74.9638	102.653	90.582	77.4479	86.861	84.4825	0.734272
Diethanolamine	0.275331	0.0683279	0.252553	0.0220283	0.239902	0.210052	0.0554785	0.142724	0.669586	0.0804324	0.00821632	0.358752	0.178032	0.219198	0.720397
N-Methylaniline	0	0	0	0	0	0	0	0	0	0	0	0	0	0	#DIV/0!
Hypotaurine	3.66016	3.48571	9.72481	3.50431	2.72467	3.46799	2.46058	3.69562	4.3287	13.5247	3.11104	4.13852	4.42794	5.20986	0.703473
2-Aminophenol	0	0	0	0	0	0	0	0	0	0	0	0	0	0	#DIV/0!
Cytosine	0	0	0	0	0	0	0	0	0	0	0	0	0	0	#DIV/0!
Histamine	0.534602	0.284901	0.519809	0.434424	0.250926	0.282434	0.298039	0.193679	1.12664	0.619845	0.254812	0.244922	0.384516	0.456322	0.656632
Uracil	0	0	0	0	0	0	0	0	12.0672	34.1782	0	0	0	7.70757	0.202351
Creatinine	9.02485	9.07772	9.74864	7.39287	4.8564	4.72886	9.98233	7.88194	6.57314	7.15555	4.80979	4.14134	7.47156	6.75735	0.581017
Muscimol	0	0	0	0	0	0	0	0	0	0	0	0	0	0	#DIV/0!
Dihydrouracil	0	0	0	0	0	0	0	0	0	0	0	0	0	0	#DIV/0!
Pro	54.6897	55.757	57.8673	47.9799	60.8044	45.7176	52.0575	43.2816	48.0824	71.4822	44.7706	46.7429	53.8026	51.0695	0.587919
Guanidinoacetate	1.78805	1.92103	4.78105	1.74162	1.93844	1.62901	1.73691	1.95455	1.68337	2.07997	1.95453	1.66963	2.29987	1.8465	0.388948
Betaine	35.2724	38.3518	69.5739	33.4727	42.5828	40.5372	35.8514	33.6539	42.9648	73.6204	38.4004	41.7786	43.2985	44.3783	0.896674
Val	109.826	108.015	100.385	97.5703	128.495	101.095	82.822	99.8537	118.799	105.444	107.246	89.9423	107.564	100.685	0.348209
5-Aminovalerate	0	0	0.298736	0	0	0	0	0	0	0	0	0	0.0497893	0	0.340893
Benzimidazole	0.0105023	0.00921853	0.0100692	0.00906273	0.00935002	0.00829407	0.010547	0.00908575	0.00958297	0.00925741	0.00913018	0.0084888	0.00941614	0.00934868	0.876717
2,4-Diaminobutyrate	0	0	0	0	0	0	0	0	0	0	0	0	0	0	#DIV/0!
Thr	114.791	117.561	80.9792	97.5943	140.519	91.5856	118.581	103.428	91.921	136.005	119.406	104.608	107.172	112.325	0.643733
Homoserine	0	0	0	0	0	0	0	0	0	0	0	0	0	0	#DIV/0!
Alpha-Methylserine	0	0	0	0	0	0	0	0	0	0	0	0	0	0	#DIV/0!
4-Amino-3-hydroxybutyrate	0	0	0	0	0	0	0	0	0	0	0	0	0	0	#DIV/0!
Purine	0	0	0	0	0	0	0	0	0	0	0	0	0	0	#DIV/0!
Benzamidine	0	0	0	0	0	0	0	0	0	0	0	0	0	0	#DIV/0!
Benzamide	0	0	0	0	0	0	0	0	0	0	0	0	0	0	#DIV/0!
2,4-Dimethylaniline	0	0	0	0	0	0	0	0	0	0	0	0	0	0	#DIV/0!
Phenethylamine+alpha-Methylbenzylamine	0	0	0	0	0	0	0	0	0	0	0	0	0	0	#DIV/0!
Isonicotinamide+Nicotinamide	1.54577	1.99924	1.19485	1.89502	2.13488	1.8679	2.05534	1.44512	4.55096	6.16934	1.9961	3.10282	1.77294	3.21995	0.0841265
Picolinamide	0	0	0	0	0	0	0	0	0	0	0	0	0	0	#DIV/0!
Taurine	664.704	624.134	479.617	693.154	639.301	488.806	652.027	667.322	980.222	913.678	918.929	835.106	598.286	827.881	0.0068624
5-Methylcytosine	0	0	0	0	0	0	0	0	0	0	0	0	0	0	#DIV/0!
1-Methylhistamine	0.354034	0.263627	0.239644	0.333391	0.235284	0.231004	0.311641	0.605864	0.615256	0.686106	0.426431	0.514889	0.276164	0.526698	0.00205074
Imidazole-4-acetate	0.0488668	0.0706315	0.110977	0.0509693	0.0331664	0.0640349	0.0672552	0.0256161	0.069884	0.0626442	0.0684653	0.104435	0.0631077	0.0663833	0.831365
Thymine	0	0	0	0	0	0	0	0	0	0	0	0	0	0	#DIV/0!
Melamine	0.110497	0.0261899	0.00264049	0.00717277	0	0	0.00274929	0.00539897	0.00513021	0	0	0	0.0244167	0.00221308	0.238483
1-Amino-1-cyclopentanecarboxylate+Pipecolate	1.5378	1.59165	1.1906	1.42754	1.25659	1.48908	1.82883	1.23054	1.46968	1.33628	1.25761	1.32912	1.41554	1.40868	0.952163
Metformin	0	0	0	0	0	0	0	0	0	0	0	0	0	0	#DIV/0!
Octylamine	0.326224	0.249469	0.341409	0.281853	0.3339	0.356295	0.337612	0.25965	0.311017	0.419914	0.324789	0.341266	0.314858	0.332375	0.530939
N-Acetylputrescine	0	0	0	0	0	0	0	0	0	0	0	0	0	0	#DIV/0!
Agmatine	0	0	0	0	0	0	0	0	0	0	0	0	0	0	#DIV/0!
5-Aminolevulinate	0	0	0	0	0	0	0	0	0	0	0	0	0	0	#DIV/0!
Hydroxyproline	13.5014	15.4099	13.5421	14.4669	14.6974	14.1442	13.3343	9.42994	11.4455	15.3127	11.1951	16.9299	14.2937	12.9413	0.27944
Creatine	99.4383	94.5291	109.483	87.8559	91.8474	64.5287	66.5446	58.7767	82.7163	91.8915	60.5776	76.6013	91.2804	72.8513	0.0475374
beta-Leucine	0	0	0	0	0	0	0	0	0	0	0	0	0	0	#DIV/0!
Leu	62.9078	60.0765	64.7411	52.6057	72.8453	68.0365	47.5306	72.2437	89.2481	83.8339	72.019	64.2202	63.5355	71.5159	0.259279
Ile	34.7828	39.9535	39.8525	31.7216	47.1006	38.467	29.832	42.6104	50.7674	45.949	41.4758	36.2624	38.6463	41.1495	0.512339
6-Aminohexanoate	0	0	0	0	0	0	0	0	0	0	0	0	0	0	#DIV/0!
Bis(3-aminopropyl)amine	0	0	0	0	0	0	0	0	0	0	0	0	0	0	#DIV/0!
Gly-Gly	0	0	0	0	0	0	0	0	0	0	0	0	0	0	#DIV/0!
Asn	33.3669	35.6729	38.3625	25.2207	40.1812	24.5664	25.0323	20.6736	20.8559	29.1226	27.628	23.3949	32.8951	24.4512	0.0199522
Ornithine	40.7417	27.3532	32.2094	42.3988	57.6931	22.2127	60.3549	52.4825	81.0573	107.05	44.7107	81.6138	37.1015	71.2115	0.00993305
Asp	5.93828	5.6784	4.89093	3.99042	4.95602	3.05826	8.18299	9.80878	15.1837	21.4127	7.83414	10.647	4.75205	12.1782	0.00673847
2-Aminobenzimidazole	0	0	0	0	0	0	0	0	0	0	0	0	0	0	#DIV/0!
Homocysteine	0	0	0	0	0	0	0	0	0	0	0	0	0	0	#DIV/0!
Adenine	0	0	0	0	0	0	0	0	0	0	0	0	0	0	#DIV/0!
Hypoxanthine	1.21754	0.128917	0	0.806335	0.419914	0.0710309	0.00102602	0	0	0.0153757	0	11.4783	0.440623	1.91578	0.460659
1-Methylnicotinamide	0.288844	0.298795	0.234422	0.369796	0.292012	0.364492	0.442266	0.323344	0.719017	1.19695	0.569338	0.446431	0.30806	0.616225	0.0394024
Trigonelline	0.0197171	0.0391673	0.0118162	0.0471085	0.0171729	0.0229514	0.0159968	0.015291	0.0181356	0.0134994	0.0169684	0.011844	0.0263222	0.0152892	0.0814008
Anthranilate	0	0	0	0	0	0	0	0	0	0	0	0	0	0	#DIV/0!
p-Aminobenzoate	0	0	0	0	0	0	0	0	0	0	0	0	0	0	#DIV/0!
Tyramine	0	0	0	0	0	0	0	0	0	0	0	0	0	0	#DIV/0!
Phenylethanolamine	0	0	0	0	0	0	0	0	0	0	0	0	0	0	#DIV/0!
Urocanate	0.685504	0.597475	0.994677	0.616562	1.07521	0.809216	0.843948	0.648919	2.0521	3.45114	0.806325	1.69049	0.79644	1.58215	0.108019
6-Hydroxynicotinate	0	0	0	0	0	0	0	0	0	0	0	0	0	0	#DIV/0!
Tropinone	0	0	0	0	0	0	0	0	0	0	0	0	0	0	#DIV/0!
Histidinol	0	0	0	0	0	0	0	0	0	0	0	0	0	0	#DIV/0!
Tropine	0	0	0	0	0	0	0	0	0	0	0	0	0	0	#DIV/0!
Ectoine	0.053857	0.0284913	0.0535787	0.052479	0.0250578	0.0742245	0.0570092	0.0320649	0.0438285	0.0394889	0.0143034	0.0624363	0.0479481	0.0415219	0.54755
4-Methyl-5-thiazoleethanol	0	0	0	0	0	0	0	0	0	0	0	0	0	0	#DIV/0!
Proline betaine	0.00605528	0.0114089	0.0174953	0.00377155	0.00748783	0.00377841	0.00428067	0.00457836	0.0111812	0.0215861	0.00446669	0.000169625	0.00833288	0.00771043	0.873324
gamma-Guanidinobutyrate	0.0286966	0.00124746	0.00819776	0.00850957	0.0159521	0.0128835	0.0190074	0.00523017	0.0379653	0.00597576	0.000947648	0.0133554	0.0125812	0.013747	0.86533
gamma-Butyrobetaine	0.347139	0.350655	0.601328	0.297383	0.294375	0.251862	0.297846	0.254941	0.331216	0.279265	0.276079	0.305133	0.357124	0.290747	0.232674
Acetylcholine	0	0	0	0	0	0	0	0	0	0	0	0	0	0	#DIV/0!
Lysinamide	0	0	0	0	0	0	0	0	0	0	0	0	0	0	#DIV/0!
Spermidine	1.05716	0.829868	0.799072	0.505222	0.441076	0.373056	1.07323	0.727546	1.51924	0.558929	0.427977	0.389184	0.667576	0.782684	0.595281
Gln	284.856	228.782	329.376	286.956	276.396	299.991	261.604	290.227	299.478	324.331	290.628	309.642	284.393	295.985	0.485247
5,6-Dimethylbenzimidazole	0	0	0	0	0	0	0	0	0	0	0	0	0	0	#DIV/0!
Lys	158.686	152.971	110.185	129.196	127.89	124.843	156.949	135.573	160.095	185.125	191.158	163.621	133.962	165.42	0.0180705
Glu	22.7665	17.4819	20.3752	20.2491	19.0417	12.8261	29.1014	27.4065	53.1804	72.0691	26.5248	28.9845	18.7901	39.5444	0.0242793
O-Acetylserine	0	0	0	0	0	0	0	0	0	0	0	0	0	0	#DIV/0!
Nornicotine	0	0	0	0	0	0	0	0	0	0	0	0	0	0	#DIV/0!
Met	42.3283	39.5678	31.7504	35.9954	38.25	30.1042	31.6551	23.3804	24.6754	37.5992	29.7966	29.4172	36.3327	29.4207	0.0349328
6-Methylaminopurine	0	0	0	0	0	0	0.00101426	0	0	0	0	0	0	0.000169043	0.340893
3-Methyladenine	0	0	0	0	0	0	0	0	0	0	0	0	0	0	#DIV/0!
Guanine	0	0	0	0	0	0	0	0	0	0	0	0	0	0	#DIV/0!
Amantadine	0	0	0	0	0	0	0	0	0	0	0	0	0	0	#DIV/0!
Xanthine	0	0	0	0	0	0	0	0	0	0	0	27.0617	0	4.51028	0.340893
3-Hydroxyanthranilate	0	0	0	0	0	0	0	0	0	0	0	0	0	0	#DIV/0!
4-Aminosalicylate	0	0	0	0	0	0	0	0	0	0	0	0	0	0	#DIV/0!
Dopamine	0	0	0	0	0	0	0	0	0	0	0	0	0	0	#DIV/0!
4-(beta-Acetylaminoethyl)imidazole	0	0	0	0	0	0	0	0	0	0	0	0	0	0	#DIV/0!
Pseudopelletierine	0	0	0	0	0	0	0	0	0	0	0	0	0	0	#DIV/0!
His	38.4215	39.427	46.8118	40.7565	46.7573	44.7127	36.5952	38.9903	39.7025	49.162	40.6539	41.2401	42.8145	41.0573	0.467045
Betonicine	0	0	0	0	0	0	0	0	0	0	0	0	0	0	#DIV/0!
N-Acetylvaline	0	0	0	0	0	0	0	0	0	0	0	0	0	0	#DIV/0!
Ala-Ala	0	0	0	0	0	0	0	0	0	0	0	0	0	0	#DIV/0!
Tryptamine	0	0	0	0	0	0	0	0	0	0	0	0	0	0	#DIV/0!
alpha-Aminoadipate	9.1417	7.03589	4.80402	7.65615	5.2376	5.96884	7.42065	5.86328	6.25376	11.3348	8.46125	6.15273	6.6407	7.58107	0.403595
N-Methylglutamate	0	0	0	0	0	0	0	0	0	0	0	0	0	0	#DIV/0!
Indole-3-ethanol	0	0	0	0	0	0	0	0.562108	0.0491379	0	0	0	0	0.101874	0.296035
Carnitine	12.1286	13.5962	13.7485	12.6958	12.7483	10.7258	13.1227	13.6851	13.7422	12.1637	15.0306	12.7312	12.6072	13.4126	0.212778
5-Hydroxylysine	0	0	0	0	0	0	0	0	0	0	0	0	0	0	#DIV/0!
2-Deoxystreptamine	0	0	0	0	0	0	0	0	0	0	0	0	0	0	#DIV/0!
Nicotine	0	0	0	0	0	0	0	0	0	0	0	0	0	0	#DIV/0!
Pterin	0	0	0	0	0	0	0	0	0	0	0	0	0	0	#DIV/0!
S-Methylmethionine	0	0	0	0	0	0	0	0	0	0	0	0	0	0	#DIV/0!
Methionine sulfoxide	0.828278	0.7762	0.850943	0.750972	0.66741	0.593243	0.699866	0.311196	0.526494	0.523821	0.637042	0.540887	0.744508	0.539884	0.0124786
7-Methylguanine	0.0515586	0.0330834	0.0651506	0.0303661	0.00620432	0.00189189	0.0626986	0.0557671	0.0592677	0.0663833	0.0203959	0.00159524	0.0313758	0.0443513	0.403289
3-Methylguanine	0	0	0	0	0	0	0	0	0	0	0	0	0	0	#DIV/0!
Phe	50.5075	43.9207	54.884	45.1421	50.5014	44.4051	38.3479	44.9565	52.9966	56.6412	48.3894	39.2456	48.2268	46.7629	0.684402
Taurocyamine	0	0	0	0	0.0818117	0	0	0	0	0	0	0	0.0136353	0	0.340893
Pyridoxal	0.210569	0.194675	0.179498	0.228507	0.203254	0.180931	0.139685	0.176777	0.22651	0.164881	0.251129	0.163174	0.199572	0.187026	0.523768
3-Methoxytyramine	0	0	0	0	0	0	0	0	0	0	0	0	0	0	#DIV/0!
Synephrine	0	0	0	0	0	0	0	0	0	0	0	0	0	0	#DIV/0!
Pyridoxamine	0	0	0	0	0	0	0	0	0	0	0	0	0	0	#DIV/0!
Noradrenaline	0	0	0	0	0	0	0	0	0	0	0	0	0	0	#DIV/0!
Pyridoxine	0	0	0	0	0	0	0	0	0	0	0	0	0	0	#DIV/0!
3-Methylhistidine	1.81995	1.90183	1.13963	1.50268	1.67222	1.36333	1.92996	1.62788	1.68812	1.68308	1.57112	1.51279	1.56661	1.66883	0.455379
Indole-3-acetamide	0	0	0	0	0	0	0	0	0	0	0	0	0	0	#DIV/0!
N-gamma-Ethylglutamine	0	0	0	0	0	0	0	0	0	0	0	0	0	0	#DIV/0!
N-Acetylornithine	0	0	0	0	0	0	0	0	0	0	0	0	0	0	#DIV/0!
Arg	43.015	53.0242	40.9647	27.0696	13.0672	38.0285	20.2673	42.1247	4.45164	6.56585	42.2053	8.4052	35.8615	20.67	0.12773	GABR	0.50765	0.744913	0.51691	0.321588	0.115922	0.58504	0.211424	0.443303	0.0374296	0.0444968	0.533156	0.0737168
N-omega-Methyltryptamine	0	0	0	0	0	0	0	0	0	0	0	0	0	0	#DIV/0!							0.465337						0.223921	0.0834847
nicotine	0	0	0	0	0	0	0	0	0	0	0	0	0	0	#DIV/0!	Arg/Orn	1.0558	1.9385	1.27182	0.638451	0.226495	1.71201	0.335802	0.802643	0.0549197	0.0613345	0.943965	0.102988
Guanidinosuccinate	0	0	0	0	0	0	0	0	0	0	0	0	0	0	#DIV/0!							1.14051						0.383609	0.0341198
Indole-3-acetate	0	0	0	0	0	0	0	0	0	0	0	0	0	0	#DIV/0!
2-Guanidinobenzimidazole	0	0	0	0	0	0	0	0	0	0	0	0	0	0	#DIV/0!
Citrulline	43.9918	43.8285	47.0398	41.7759	55.0314	42.7889	35.5058	42.5421	37.8766	40.508	34.4506	32.4063	45.7427	37.2149	0.0071629	Orn/Cit	0.926118	0.624097	0.684727	1.01491	1.04837	0.519124	1.69986	1.23366	2.14003	2.64269	1.29782	2.51845
Canavanine	0	0	0	0	0	0	0	0	0	0	0	0	0	0	#DIV/0!							0.802891						1.92209	0.00169457
Serotonin	16.7513	7.49997	9.11493	20.3856	11.4422	6.61241	6.60193	26.3549	17.8119	19.8843	8.56139	32.3823	11.9677	18.5994	0.184038
Alliin	0	0	0	0	0	0	0	0	0	0	0	0	0	0	#DIV/0!
Glucosamine	0	0	0	0	0	0	0	0	0	0	0	0	0	0	#DIV/0!
Mannosamine	0	0	0	0	0	0	0	0	0	0	0	0	0	0	#DIV/0!
n-Butyl a-Picolinate	0	0	0	0	0	0	0	0	0	0	0	0	0	0	#DIV/0!
Methionine sulfoximine	0	0	0	0	0	0	0	0	0	0	0	0	0	0	#DIV/0!
Tyr	68.2136	51.87	68.5738	54.6795	64.3769	43.7946	40.9738	40.115	29.6876	45.9009	39.2941	33.1321	58.5847	38.1839	0.00156037
Harman	0	0	0	0	0	0	0.000460354	0	0	0	0	0	0	7.67257e-05	0.340893
Epinephrine	0	0	0	0	0	0	0	0	0	0	0	0	0	0	#DIV/0!
N-alpha,N-alpha-Dimethylhistidine	0	0	0	0	0	0	0	0	0	0	0	0	0	0	#DIV/0!
N8-Acetylspermidine	0	0	0	0	0	0	0	0	0	0	0	0	0	0	#DIV/0!
N1-Acetylspermidine	0.0810022	0.053618	0.0794542	0.0579107	0.0654027	0.0702511	0.0584678	0.061895	0.0631613	0.050176	0.0628625	0.0543684	0.0679398	0.0584885	0.089727
Gly-Leu	0	0	0	0	0	0	0	0	0	0	0	0	0	0	#DIV/0!
N-epsilon-Acetyllysine	0.357727	0.292547	0.374411	0.30596	0.309943	0.300645	0.366334	0.231347	0.285861	0.352948	0.268254	0.288143	0.323539	0.298815	0.348956
N6,N6,N6-Trimethyllysine	0.652994	0.485322	0.551752	0.546074	0.4653	0.47277	0.610597	0.445387	0.737014	1.22862	0.598938	0.709961	0.529035	0.721753	0.120342
Castanospermine	0	0	0	0	0	0	0	0	0	0	0	0	0	0	#DIV/0!
5-Methoxytryptamine	0	0	0	0	0	0	0	0	0	0	0	0	0	0	#DIV/0!
5-Hydroxyindoleacetate	0	0	0	0	0	0	0	0	0	0	0	0	0	0	#DIV/0!
Glucosaminate	0	0	0	0	0	0	0	0	0	0	0	0	0	0	#DIV/0!
DOPA	0	0	0	0	0	0	0	0	0	0	0	0	0	0	#DIV/0!
N-Acetylhistidine	0.204598	0.148709	0.170216	0.201733	0.185709	0.152419	0.189887	0.128589	0.178969	0.260929	0.122752	0.129462	0.177231	0.168431	0.721059
Arginine ethyl ester	0	0	0	0	0	0	0	0	0	0	0	0	0	0	#DIV/0!
ADMA	0.511982	0.458793	0.401211	0.289953	0.25866	0.243043	0.596275	0.431485	0.377965	0.432566	0.289929	0.210897	0.360607	0.389853	0.689574
SDMA	0.215425	0.184801	0.175031	0.115078	0.115841	0.100743	0.193525	0.166509	0.127039	0.158807	0.0967895	0.0862224	0.151153	0.138149	0.623262
o-Acetylcarnitine	5.96307	5.28841	7.03035	5.0527	4.81061	3.77383	4.58191	5.15636	5.08921	5.01668	5.1577	4.72902	5.31983	4.95515	0.446549
Trp	49.8357	67.7685	59.3131	52.0986	71.263	52.5061	52.2516	58.2686	51.4875	45.4995	64.3091	46.0331	58.7975	52.9749	0.244186
5-Methoxyindoleacetate	0	0	0	0	0	0	0	0	0	0	0	0	0	0	#DIV/0!
Kynurenine	0.312498	0.332534	0.405004	0.354416	0.358125	0.283886	0.778523	0.298946	0.746457	0.45057	0.36617	0.399335	0.341077	0.506667	0.0805492
Desthiobiotin	0	0	0	0	0	0	0	0	0	0	0	0	0	0	#DIV/0!
beta-Ala-Lys	0	0	0	0	0	0	0	0	0	0	0	0	0	0	#DIV/0!
trans-Zeatin	0	0	0	0	0	0	0	0	0	0	0	0	0	0	#DIV/0!
5-Hydroxytryptophan	0	0	0	0	0	0	0	0	0	0	0	0	0	0	#DIV/0!
N-Acetylglucosylamine	0	0	0	0	0	0	0	0	0	0	0	0	0	0	#DIV/0!
Cystathionine	0	0	0	0	0	0	0	0	0	0	0	0	0	0	#DIV/0!
3-Hydroxykynurenine	0	0	0	0	0	0	0	0	0	0	0	0	0	0	#DIV/0!
Carnosine	0	0	0	0	0	0	0	0	0	0	0	0	0	0	#DIV/0!
2'-Deoxycytidine	1.45521	1.43746	1.34859	1.09104	1.01715	0.822912	1.35218	0.89729	0.928993	1.05845	0.885942	0.791052	1.19539	0.985651	0.145454
N1,N8-Diacetylspermidine	0	0	0	0	0	0	0	0	0	0	0	0	0	0	#DIV/0!
gamma-Glu-2AB	0	0	0	0	0	0	0	0	0	0	0	0	0	0	#DIV/0!
Melatonin	0	0	0	0	0	0	0	0	0	0	0	0	0	0	#DIV/0!
Sepiapterin	0	0	0	0	0	0	0	0	0	0	0	0	0	0	#DIV/0!
7,8-Dihydrobiopterin	0	0	0	0	0	0	0	0	0	0	0	0	0	0	#DIV/0!
Cystine	0	0	0	0	0	0	0	0	0	0	0	0	0	0	#DIV/0!
Homocarnosine	0	0	0	0	0	0	0	0	0	0	0	0	0	0	#DIV/0!
Anserine	1.13339	1.02115	1.17386	1.23903	1.0087	1.21319	1.09688	0.997121	0.992231	1.87535	1.20916	1.08184	1.13155	1.20876	0.600598
5-Methyl-2'-deoxycytidine	0	0	0	0	0	0	0	0	0	0	0	0	0	0	#DIV/0!
Cytidine	2.747	2.20555	3.99441	2.7446	2.40234	2.80539	3.11316	2.71991	4.34314	5.70603	3.46624	3.44594	2.81655	3.79907	0.0819367
Uridine	0	0	0.93595	0.934797	0	0	0	0	0	7.38096	0	0	0.311791	1.23016	0.47798
N1-Acetylspermine	0.0715782	0.0270477	0.0185417	0.00907726	0.00261109	0	0.0504024	0.0209052	0.0120326	0.0059955	0	0.00316939	0.021476	0.0154175	0.657143
gamma-Glu-cys	0	0	0	0	0	0	0	0	0	0	0	0	0	0	#DIV/0!
Muramate	0	0	0	0	0	0	0	0	0	0	0	0	0	0	#DIV/0!
5'-Deoxyadenosine	0	0	0	0	0	0	0	0	0	0	0	0	0	0	#DIV/0!
2'-Deoxyinosine	0	0	0	0	0	0	0	0	0	0	0	0	0	0	#DIV/0!
Purine riboside	0	0	0	0	0	0	0	0	0	0	0	0	0	0	#DIV/0!
Glycerophosphorylcholine	9.34591	9.94195	4.87824	8.40364	11.2024	7.45288	11.7246	22.2305	35.9083	38.3671	21.5551	24.7254	8.5375	25.7518	0.001958
Thiamine	0.449282	0.445451	0.424821	0.474963	0.445087	0.525317	0.256	0.400949	0.408993	0.591905	0.348014	0.38712	0.46082	0.39883	0.218217
N6-Methyl-2'-deoxyadenosine	0	0	0	0	0	0	0	0	0	0	0	0	0	0	#DIV/0!
Adenosine	0	0	0	0	0.247226	0.178849	0	0	0	0	0	1.37263	0.0710124	0.228772	0.514253
2'-Deoxyguanosine	0	0	0	0	0	0	0	0	0	0	0	0	0	0	#DIV/0!
Inosine	0.668391	0.298875	0	0.426147	0.566725	0	0	0	0	0	0	12.4493	0.32669	2.07488	0.419868
1-Methyladenosine	0.102286	0.0882141	0.0928411	0.097001	0.0923319	0.082933	0.108284	0.125786	0.144405	0.136705	0.109808	0.109788	0.0926012	0.122463	0.00154845
Guanosine	0	0	0	0	0	0	0	0	0	0	0	0	0	0	#DIV/0!
Xanthosine	0	0	0	0	0	0	0	0	0	0	0	0	0	0	#DIV/0!
N1,N12-Diacetylspermine	0	0	0	0	0	0	0	0	0	0	0	0	0	0	#DIV/0!
Ophthalmate	0	0	0	0	0	0	0	0	0	0	0	0	0	0	#DIV/0!
5-Methylthioadenosine	0	0	0	0	0	0	0	0	0	0	0	0	0	0	#DIV/0!
N-alpha-Benzenolarginine ethylester	0	0	0	0	0	0	0	0	0	0	0	0	0	0	#DIV/0!
3-Iodotyrosine	0	0	0	0	0	0	0	0	0	0	0	0	0	0	#DIV/0!
Glutathione(red)	0	0	0	0	0	0	0	0	0	0	0	0	0	0	#DIV/0!
Phe-Phe	0	0	0	0	0	0	0	0	0	0	0	0	0	0	#DIV/0!
Tetrahydropalmatine	0	0	0	0	0	0	0	0	0	0	0	0	0	0	#DIV/0!
TRH	0	0	0	0	0	0	0	0	0	0	0	0	0	0	#DIV/0!
Riboflavin	0	0	0	0	0	0	0	0	0	0	0	0	0	0	#DIV/0!
S-Lactoylglutathione	0	0	0	0	0	0	0	0	0	0	0	0	0	0	#DIV/0!
SAH	0	0	0	0	0	0	0	0	0	0	0	0	0	0	#DIV/0!
SAM+	0	0	0.0158991	0.0281747	0	0	0	0	0	0	0	0	0.00734563	0	0.16541
Leu-Leu-Tyr	0	0	0	0	0	0	0	0	0	0	0	0	0	0	#DIV/0!
3,5-Diiodo-tyrosine	0	0	0	0	0	0	0	0	0	0	0	0	0	0	#DIV/0!
3,3',5-Triiodothyronine	0	0	0	0	0	0	0	0	0	0	0	0	0	0	#DIV/0!
Crotonate	0	0	0	0	0	0	0	0	0	0	0	0	0	0	#DIV/0!
Pyruvate	237.837	181.928	213.968	184.495	205.256	179.634	292.552	225.708	163.555	343.604	216.851	158.735	200.52	233.501	0.314248
Butyrate	0	0	0	0	0	0	0	0	0	0	0	0	0	0	#DIV/0!
Lactate + 3-Hydroxypropionate	1665.27	670.524	1487.14	1283.73	1314.61	1185.6	1406.69	1283.11	1083.02	2527.05	1177.95	1018.19	1267.81	1416	0.592038
Methanesulfonate	0	0	0	0	0	0	0	0	0	0	0	0	0	0	#DIV/0!
Tiglate	0	0	0	0	0	0	0	0	0	0	0	0	0	0	#DIV/0!
2-Oxobutyrate	0	0	0	0	0	0	0	0	0	0	0	0	0	0	#DIV/0!
3-Methylbutanoate	0	0	0	0	0	0	0	0	0	0	0	0	0	0	#DIV/0!
Pentanoate	0	0	0	0	0	0	0	0	0	0	0	0	0	0	#DIV/0!
Malonate	2.68303	2.87218	2.4997	2.63061	2.95609	2.69388	2.96276	2.75806	3.15941	2.85182	2.67142	2.1226	2.72258	2.75434	0.845872
2-Hydroxybutyrate	8.90046	2.7207	6.76361	5.40238	7.71322	6.29508	2.37952	5.16085	9.80445	11.5345	2.98712	5.8665	6.29924	6.28882	0.995321
3-Hydroxybutyrate + 2-Hydroxyisobutyrate	24.2379	9.34399	29.9066	4.72319	9.64209	6.22245	12.3279	12.7435	13.9626	10.5182	6.16635	14.9916	14.0127	11.785	0.627596
(Methylthio)acetate	0	0	0	0	0	0	0	0	0	0	0	0	0	0	#DIV/0!
Glycerate	0	0	0	0	0	0	0	0	0	0	0	0	0	0	#DIV/0!
Pyrrole-2-carboxylate	0	0	0	0	0	0	0	0	0	0	0	0	0	0	#DIV/0!
Methyl sulfate	0	0	0	0	0	0	0	0	0	0	0	0	0	0	#DIV/0!
2-Furoate	0	0	0	0	0	0	0	0	0	0	0	0	0	0	#DIV/0!
Fumarate	4.44975	1.91224	5.4121	4.22145	3.70159	3.69123	3.20199	3.53351	6.12695	6.88088	2.24555	2.75567	3.89806	4.12409	0.809221
2-Oxoisopentanoate	0.582393	0.871601	1.74989	1.09615	0.260196	0.650828	0.211974	0.492535	0.172369	0.28705	0.434292	0.553163	0.868511	0.358564	0.042852
4-Oxopentanoate	0	0	0	0	0	0	0	0	0	0	0	0	0	0	#DIV/0!
Hexanoate	3.85199	2.90356	2.14004	2.97088	2.78402	3.65057	3.22149	2.42826	1.7276	2.7808	4.72579	3.20503	3.05018	3.01483	0.943076
Succinate	18.1992	7.62774	27.8547	13.8437	9.20209	18.5074	7.31939	10.5988	19.8115	84.5843	12.3534	14.8298	15.8725	24.9162	0.483465
2-Hydroxypentanoate	4.80751	6.26404	7.82809	5.30829	0.918251	6.71106	5.95285	6.62075	2.41506	7.36874	5.68834	6.33482	5.30621	5.73009	0.732538
Benzoate	1.99059	1.75978	1.6027	1.65368	1.52576	1.35927	2.30766	2.62113	2.11737	1.92244	3.04319	0.263415	1.64863	2.04587	0.345128
Nicotinate	0	0	0	0	0	0	0	0	0	0	0	0	0	0	#DIV/0!
1-Aminoethylphosphonate	0	0	0	0	0	0	0	0	0	0	0	0	0	0	#DIV/0!
Isethionate	4.90189	4.75116	4.35869	5.48094	3.84559	5.67303	5.67335	4.24243	5.6721	4.9092	6.49131	4.11529	4.83522	5.18395	0.475193
Barbiturate	0	0	0	0	0	0	0	0	0	0	0	0	0	0	#DIV/0!
5-Oxoproline	4.43457	4.02302	4.3317	4.4198	4.95326	3.49297	9.57534	6.70373	8.34245	10.9349	5.58423	6.21552	4.27589	7.89269	0.00205035
Itaconate	0	0	0	0	0	0	0	0	0	0	0	0	0	0	#DIV/0!
Citraconate	0	0	0	0	0	0	0	0	0	0	0	0	0	0	#DIV/0!
4-Acetylbutyrate	0	0	0	0	0	0	0	0	0	0	0	0	0	0	#DIV/0!
4-Oxohexanoate	0	0	0	0	0	0	0	0	0	0	0	0	0	0	#DIV/0!
4-Methyl-2-oxopentanoate	3.3513	2.2043	4.17838	2.51821	3.8464	2.35252	0.297541	1.52569	2.15677	0.933535	1.79789	1.32038	3.07519	1.33864	0.00250148
Heptanoate	0.791949	0.336367	0.719641	0.732686	0.573792	0.335602	0.418937	0.210923	0.45061	0.601553	0.874512	0.113346	0.581673	0.44498	0.349279
N-Acetyl-beta-alanine	0	0	0	0	0	0	0	0	0	0	0	0	0	0	#DIV/0!
Glutarate	0.751954	0.400409	0.869066	0.17194	0.771422	0.967695	0.76724	0.480457	0.493633	1.34031	0.704771	0.605616	0.655414	0.732005	0.679608
3-Ureidopropionate	1.89182	0.767686	3.05419	2.41073	2.59812	3.19334	1.71191	2.30542	3.052	5.10369	2.48453	3.3206	2.31931	2.99636	0.287974
6-Hydroxyhexanoate	0	0	0	0	0	0	0	0	0	0	0	0	0	0	#DIV/0!
2-Hydroxy-4-methylpentanoate	0.673234	0.73863	0.0148652	0.539409	0.535212	0.200082	0.313861	0.0185171	0.767956	0.0792299	0.0324031	0.431142	0.450239	0.273852	0.314449
Malate	30.1772	16.8628	38.581	26.948	25.1284	25.9171	21.9001	23.3895	34.2469	50.0569	19.5185	18.2741	27.2691	27.8977	0.915524
Threonate	17.2601	15.938	14.6968	19.2744	15.1455	15.1564	16.4181	14.6034	15.5284	18.8559	13.8685	13.2698	16.2452	15.424	0.468353
o-Hydroxybenzoate	0	0	0	0	0	0	0	0	0	0	0	0	0	0	#DIV/0!
m-Hydroxybenzoate	0	0	0	0	0	0	0	0	0	0	0	0	0	0	#DIV/0!
p-Hydroxybenzoate	6.84011	3.00808	7.02848	4.17046	4.6657	3.64958	0.713711	2.94906	2.67685	3.12433	2.77043	1.65306	4.89373	2.31457	0.00813171
Phosphonoacetate	0	0	0	0	0	0	0	0	0	0	0	0	0	0	#DIV/0!
Ethanolamine phosphate	4.87363	5.98641	4.24132	4.1668	7.24782	4.52814	6.01173	4.60797	9.65873	11.16	5.1786	6.31125	5.17402	7.15471	0.125368
2-Thiopheneacetate	0	0	0	0	0	0	0	0	0	0	0	0	0	0	#DIV/0!
Octanoate	0	0	0	0	0	0	0	0	0	0	0	0	0	0	#DIV/0!
2-Oxoglutarate	20.0354	13.9839	35.2649	19.2698	19.5316	18.3283	13.8045	17.9456	18.6338	23.9617	12.5219	10.6988	21.069	16.2611	0.209031
Adipate	0.632261	0.643395	0.388246	0.561655	0.419348	0.442777	0.600548	0.433614	0.603868	0.64263	0.505062	0.865357	0.514613	0.608513	0.242416
Citramalate + 2-Hydroxyglutarate	1.08203	0.642125	1.41203	1.10725	0.931316	0.924971	0.987722	1.04561	1.23913	1.92228	1.10047	0.840439	1.01662	1.18927	0.378972
trans-Cinnamate	0	0	0	0	0	0	0	0	0	0	0	0	0	0	#DIV/0!
Tartrate	0.607495	0.582873	0.73043	0.552427	0.580626	0.650456	0.676745	0.529998	0.671451	0.708134	0.610366	0.566986	0.617385	0.62728	0.803628
Benzoylformate	0	0	0	0	0	0	0	0	0	0	0	0	0	0	#DIV/0!
3-Phenylpropionate	0	0	0	0	0	0	0	0	0	0	0	0	0	0	#DIV/0!
2-Hydroxyphenylacetate	0	0	0	0	0	0	0	0	0	0	0	0	0	0	#DIV/0!
p-Hydroxyphenylacetate	0	0	0	0	0	0	0	0	0	0	0	0	0	0	#DIV/0!
Cysteine sulfinate	0.177506	0.361075	0.10837	0.177244	0.241563	0.189508	0.366062	0.238994	0.166075	0.184148	0.128539	0.113323	0.209211	0.199523	0.854769
2,5-Dihydroxybenzoate	0.0537809	0.038545	0.0679264	0.058871	0.0789694	0.152816	0.0381722	0.0615577	0.0792798	0.0816788	0.134826	0.179021	0.0751515	0.0957558	0.460053
2,4-Dihydroxypyrimidine-5-carboxylate	0	0	0	0	0	0	0	0	0	0	0	0	0	0	#DIV/0!
Orotate	0	0	0	0	0	0	0	0	0	0	0	0	0	0	#DIV/0!
Dihydroorotate	0	0	0	0	0	0	0	0	0	0	0	0	0	0	#DIV/0!
2-Oxooctanoate	0	0	0	0	0	0	0	0	0	0	0	0	0	0	#DIV/0!
2-Oxoadipate	1.69313	1.30507	1.67673	1.67546	1.08657	1.309	1.48209	1.00195	0.734396	1.50853	1.1785	1.03857	1.45766	1.15734	0.0921967
Pimelate	0	0	0	0	0	0	0	0	0	0	0	0	0	0	#DIV/0!
2-Hydroxyoctanoate	0	0	0	0	0	0	0	0	0	0	0	0	0	0	#DIV/0!
N-Formylaspartate	0	0	0	0	0	0	0	0	0	0	0	0	0	0	#DIV/0!
3-Hydroxy-3-methylglutarate	0.526789	0.29004	0.506479	0.473215	0.276685	0.298794	0.31303	0.265795	0.271759	0.555052	0.378226	0.229522	0.395334	0.335564	0.403538
p-Coumarate	0	0	0	0	0	0	0	0	0	0	0	0	0	0	#DIV/0!
Phenylpyruvate	0.257873	0.120043	0.0768128	0.0576786	0.0701887	0.0220131	0.00107826	0.0712487	0.0149954	0.0206327	0.0875908	0.0157685	0.100768	0.0352191	0.10597
o-Coumarate	0	0	0	0	0	0	0	0	0	0	0	0	0	0	#DIV/0!
Phthalate	1.18082	1.27834	1.25077	1.0761	1.23053	1.25888	1.30709	1.17298	1.32521	1.27875	1.47858	1.35041	1.21257	1.31884	0.0629942
Terephthalate	0.300406	0.360089	0.417411	0.309465	0.443521	0.386419	0.343314	0.278348	0.26341	0.316584	0.302201	0.371726	0.369552	0.312597	0.0751715
3-(2-Hydroxyphenyl)propionate	0	0	0	0	0	0	0	0	0	0	0	0	0	0	#DIV/0!
3-(4-Hydroxyphenyl)propionate	0	0	0	0	0	0	0	0	0	0	0	0	0	0	#DIV/0!
3-Phenyllactate	0.0550674	0.00333022	0.0780879	0.0518425	0.0745849	0.0536144	0.0553099	0.0602727	0.0731198	0.0576553	0.0751946	0.067017	0.0527545	0.0647616	0.317777
2,3-Pyridinedicarboxylate	0.0755765	0.0676189	0.0468398	0.0934546	0.0798626	0.062333	0.116119	0.130856	0.12094	0.126548	0.0915508	0.0953224	0.0709476	0.113556	0.00104288
PEP	0.762048	0.133349	0.12053	0.322511	0.161775	0.147636	0.236119	0.282034	1.07168	3.65759	0.492206	1.33534	0.274642	1.17916	0.123125
Urate	77.2498	32.884	76.494	79.9898	58.4804	96.1175	37.98	57.3819	39.3334	110.58	53.6721	68.8826	70.2026	61.305	0.542445
4-Hydroxymandelate	0	0	0	0	0	0	0	0	0	0	0	0	0	0	#DIV/0!
Cysteate	0	0	0	0	0	0	0	0	0	0	0	0	0	0	#DIV/0!
2-Amino-3-phosphonopropionate	0	0	0	0	0	0	0	0	0	0	0	0	0	0	#DIV/0!
G3P	0	0	0	0	0	0	0	0	0	0	0	0	0	0	#DIV/0!
F1,6P	0	0	0	0	0	0	0	0	0	0	0	0	0	0	#DIV/0!
Glycerophosphate (G3P)	5.93317	5.04384	4.26105	5.07262	3.66194	4.2666	7.38294	8.16272	20.2638	21.2909	7.67675	12.4028	4.70654	12.8633	0.0113322
N-Acetylleucine	0	0	0	0	0	0	0	0	0	0	0	0	0	0	#DIV/0!
Phenyl phosphate	0	0	0	0	0	0	0	0	0	0	0	0	0	0	#DIV/0!
cis-Aconitate	1.09973	0.983786	1.25049	1.25111	1.01066	0.988099	0.936773	0.991662	2.47222	2.77212	1.18099	1.17125	1.09731	1.5875	0.175022
trans-Aconitate	0.242881	0.153389	0.154997	0.225202	0.117291	0.106872	0.214444	0.148098	0.192836	0.135412	0.14315	0.121156	0.166772	0.159183	0.785644
Shikimate	0	0	0	0	0	0	0	0	0	0	0	0	0	0	#DIV/0!
N-Acetylaspartate	0.734174	0.67719	0.899733	0.71994	0.638641	0.698567	0.706624	0.576293	1.45578	1.42474	0.66908	0.832191	0.728041	0.944117	0.218834
Carbamoylaspartate	0.0199394	0.0184641	0.025516	0.0181736	0.0385316	0.0119623	0.059865	0.0370575	0.0263047	0.0698054	0.0416882	0.0228007	0.0220978	0.0429202	0.0335138
Allantoate	0.709492	0.639722	0.708772	1.02686	0.83445	0.955591	0.970836	0.897385	1.25629	1.44457	0.813599	0.804046	0.812481	1.03112	0.107963
2-Isopropylmalate	0	0	0	0	0	0	0	0	0	0	0	0	0	0	#DIV/0!
N-Formylmethionine	0	0	0	0	0	0	0	0	0	0	0	0	0	0	#DIV/0!
Hippurate	0	0	0	0	0	0	0	0	0	0	0	0	0	0	#DIV/0!
Homovanillate	0	0	0	0	0	0	0	0	0	0	0	0	0	0	#DIV/0!
Serine O-sulfate	0	0	0	0	0	0	0	0	0	0	0	0	0	0	#DIV/0!
O-Phosphoserine	0	0	0	0	0	0	0	0	0	0	0	0	0	0	#DIV/0!
3PG + 2PG	0.81169	0.272978	0.277306	0.467284	0.331918	0.347608	0.335821	0.36491	0.76363	2.39893	0.523724	1.32532	0.418131	0.952057	0.143128
Azelate	0.716476	0.512124	0.661841	0.631627	0.637077	0.669733	0.61486	0.392442	0.518656	0.633925	0.551867	0.551101	0.638146	0.543808	0.0619147
N-Acetylglutamate	0.520496	0.283917	0.365863	0.514337	0.365944	0.322752	0.376994	0.34006	0.59908	0.761423	0.365879	0.345893	0.395551	0.464888	0.41838
N-Carbamylglutamate	0	0	0	0	0	0	0	0	0	0	0	0	0	0	#DIV/0!
N-Acetylmethionine	0	0	0	0	0	0	0	0	0	0	0	0	0	0	#DIV/0!
Isocitrate	12.8055	8.92274	13.5806	15.8398	8.47349	9.47397	6.56479	8.67289	15.6253	18.8509	11.8705	10.7924	11.516	12.0628	0.809843
Citrate	96.7727	78.5162	121.248	96.3223	81.6059	89.5829	62.3004	81.0882	139.242	146.085	78.3518	73.8423	94.008	96.8183	0.864286
Quinate	0	0	0	0	0	0	0	0	0	0	0	0	0	0	#DIV/0!
Phenaceturate	1.20349	0.907312	0.861156	1.61276	0.96223	1.29228	0.759798	0.873549	0.591461	0.830619	0.763626	0.694449	1.13987	0.75225	0.0109619
Glucuronate	2.92324	3.54351	2.80085	4.29377	4.58948	5.16942	8.34815	9.7704	6.52464	11.1341	5.86557	6.08889	3.88671	7.95529	0.00179191
trans-4-Hydroxy-3-methoxycinnamate	0	0	0	0	0	0	0	0	0	0	0	0	0	0	#DIV/0!
PRPP	0	0	0	0	0	0	0	0	0	0	0	0	0	0	#DIV/0!
o-Hydroxyhippurate	0	0	0	0	0	0	0	0	0	0	0	0	0	0	#DIV/0!
Gluconate	5.45369	4.74772	4.70269	8.08365	6.03583	9.03831	8.00255	11.4257	12.5602	23.824	7.85378	9.71799	6.34365	12.2307	0.0435418
4-Hydroxy-3-methoxymandelate	0	0	0	0	0	0	0	0	0	0	0	0	0	0	#DIV/0!
Syringate	0	0	0	0	0	0	0	0	0	0	0	0	0	0	#DIV/0!
Cysteine S-sulfate	6.33572	3.60255	15.168	5.32862	2.9353	2.76275	3.21863	1.98634	1.79787	1.68529	0.475297	2.90662	6.02215	2.01168	0.0676964
Sebacate	0.278443	0.250831	0.0574107	0.272368	0.338338	0.237886	0.319658	0.314187	0.375214	0.30547	0.32982	0.309747	0.239213	0.325683	0.0579783
Xanthurenate	0	0	0	0	0	0	0	0	0	0	0	0	0	0	#DIV/0!
N-Acetylphenylalanine	0.0652728	0.0287616	0.1156	0.0413701	0.0473962	0.0280973	0.0271858	0.0173388	0.00694326	0.0144	0.0313487	0.00365352	0.0544163	0.0168117	0.0241863
Benzylsuccinate	0	0	0	0	0	0	0	0	0	0	0	0	0	0	#DIV/0!
Mucate	3.93043	3.6657	3.59717	4.37363	4.46777	4.47098	4.14886	3.99748	5.12134	5.91369	4.1855	4.8624	4.08428	4.70488	0.101597
2-Deoxyribose 1-phosphate	0	0	0	0	0	0	0	0	0	0	0	0	0	0	#DIV/0!
Pantothenate	0.877011	0.646254	0.902407	0.716179	0.662123	0.682157	1.01041	0.686775	0.865638	1.19866	0.627404	0.606431	0.747688	0.832552	0.446962
Sinapate	0	0	0	0	0	0	0	0	0	0	0	0	0	0	#DIV/0!
Ru5P + R5P	0.99935	0.459418	0.321314	0.865812	0.721206	0.48482	0.839296	0.576395	0.252432	0.695597	0.815342	2.47469	0.641987	0.942292	0.392697
Dodecanedioate	0.225042	0.273267	0.243794	0.250882	0.217681	0.287167	0.157603	0.230432	0.202155	0.173987	0.227527	0.19764	0.249639	0.198224	0.00960334
Adenylosuccinate	0	0	0	0	0	0	0	0	0	0	0	0	0	0	#DIV/0!
dCTP	0	0	0	0	0	0	0	0	0	0	0	0	0	0	#DIV/0!
dUTP	0	0	0	0	0	0	0	0	0	0	0	0	0	0	#DIV/0!
dTTP	0	0	0	0	0	0	0	0	0	0	0	0	0	0	#DIV/0!
CTP	0	0	0	0	0	0	0	0	0	0	0	0	0	0	#DIV/0!
UTP	0	0	0	0	0	0	0	0	0	0	0	0	0	0	#DIV/0!
2-Deoxyglucose 6-phosphate	0	0	0	0	0	0	0	0	0	0	0	0	0	0	#DIV/0!
Biotin	0	0	0	0	0	0	0	0	0	0	0	0	0	0	#DIV/0!
dATP	0	0	0	0	0	0	0	0	0	0	0	0	0	0	#DIV/0!
ATP	0	0	0	0	0	0	0	0	0	0	0	0	0	0	#DIV/0!
dGTP	0	0	0	0	0	0	0	0	0	0	0	0	0	0	#DIV/0!
ITP	0	0	0	0	0	0	0	0	0	0	0	0	0	0	#DIV/0!
Glucosamine 6-phosphate	0	0	0	0	0	0	0	0	0	0	0	0	0	0	#DIV/0!
G6P	1.37222	0.986453	0.814402	1.26961	1.46264	1.03764	1.38265	1.1167	8.52254	11.5024	1.41914	5.21327	1.15716	4.85945	0.0652251
F6P	0.878355	0.642799	0.569231	0.82771	0.9423	0.678292	0.848248	0.808156	5.31045	6.61777	0.917471	3.07064	0.756448	2.92879	0.0626856
G1P	0.160422	0.0991695	0.0604048	0.111689	0.101135	0.0917998	0.185568	0.215923	0.827611	1.04844	0.161637	0.525215	0.104103	0.494065	0.0294346
GTP	0	0	0	0	0	0	0	0	0	0	0	0	0	0	#DIV/0!
XTP	0	0	0	0	0	0	0	0	0	0	0	0	0	0	#DIV/0!
Sorbitol 6-phosphate	0	0	0	0	0	0	0	0	0	0	0	0	0	0	#DIV/0!
2,3-DPG	0.82002	0.526041	0.47767	0.569996	0.432564	0.488759	0.136282	0.215931	0.937675	0.589769	0.260456	0.921917	0.552508	0.510338	0.794309
Galacturonate 1-phosphate	0	0	0	0	0	0	0	0	0	0	0	0	0	0	#DIV/0!
6-Phosphogluconate	0	0	0	0	0	0	0	0	0	0	0	0	0	0	#DIV/0!
TDP-glucose	0	0	0	0	0	0	0	0	0	0	0	0	0	0	#DIV/0!
UDP-glucose	0	0	0	0	0	0	0	0	0	0	0	0	0	0	#DIV/0!
UDP-glucuronate	0	0	0	0	0	0	0	0	0	0	0	0	0	0	#DIV/0!
S7P	0.447153	0.057473	0.0644114	0.341808	0.115356	0.0866185	0.383019	0.396597	2.15593	2.41022	0.522168	3.00249	0.18547	1.4784	0.0237884
N-Acetylmuramate	0	0	0	0	0	0	0	0	0	0	0	0	0	0	#DIV/0!
N-Acetylglucosamine 6-phosphate	0.209303	0.0725897	0.147192	0.125185	0.2153	0.142347	0.132517	0.102585	0.297942	0.506603	0.18331	0.263126	0.151986	0.24768	0.165441
N-Acetylglucosamine 1-phosphate	0.224887	0.417457	0.342862	0.314485	0.53154	0.287241	0.254204	0.187268	0.61853	0.711983	0.228262	0.28989	0.353079	0.381689	0.783952
GDP-mannose	0	0	0	0	0	0	0	0	0	0	0	0	0	0	#DIV/0!
UDP-N-acetylglucosamine	0	0	0	0	0	0	0	0	0	0	0	0	0	0	#DIV/0!
2',3'-cCMP	0	0	0	0	0	0	0	0	0	0	0	0	0	0	#DIV/0!
dCMP	0	0	0	0	0	0	0	0	0	0	0	0	0	0	#DIV/0!
dUMP	0	0	0	0	0	0	0	0	0	0	0	0	0	0	#DIV/0!
N-Acetylneuraminate	1.41441	1.21794	1.21792	1.43923	1.43711	1.51555	2.56118	2.18501	2.54075	3.81096	2.00652	1.87167	1.37369	2.49601	0.0031756
3',5'-Cyclic dAMP	0	0	0	0	0	0	0	0	0	0	0	0	0	0	#DIV/0!
dTMP	0	0	0	0	0	0	0	0	0	0	0	0	0	0	#DIV/0!
CMP	0	0	0	0	0	0	0	0	0	0	0	0	0	0	#DIV/0!
UMP	0.0179094	0.0195125	0.00497956	0.0277706	0.0605093	0.025882	0.000545724	0	0.00308548	0.00993169	0	0.312188	0.0260939	0.0542918	0.60063
cAMP	0	0	0	0	0	0	0	0	0	0	0	0	0	0	#DIV/0!
cIMP	0	0	0	0	0	0	0	0	0	0	0	0	0	0	#DIV/0!
dAMP	0	0	0	0	0	0	0	0	0	0	0	0	0	0	#DIV/0!
Deamido-NAD+	0	0	0	0	0	0	0	0	0	0	0	0	0	0	#DIV/0!
NADH	0	0	0	0	0	0	0	0	0	0	0	0	0	0	#DIV/0!
cGMP	0	0	0	0	0	0	0	0	0	0	0	0	0	0	#DIV/0!
AMP + 3'-AMP	0	0	0	0	0	0	0	0	0	0	0	0.528598	0	0.0880997	0.340893
IMP	0	0.0311629	0	0	0.0945953	0	0	0	0	0	0	0.277454	0.0209597	0.0462423	0.615644
GMP	0.240368	0.195944	0.0988761	0.321428	0.264806	0.198049	0	0	0	0	0	2.21971	0.219912	0.369951	0.694598
XMP	0	0	0	0	0	0	0	0	0	0	0	0	0	0	#DIV/0!
Orotidine 5'-monophosphate	0	0	0	0	0	0	0	0	0	0	0	0	0	0	#DIV/0!
Digalacturonate	0	0	0	0	0	0	0	0	0	0	0	0	0	0	#DIV/0!
NADP+	0	0	0	0	0	0	0	0	0	0	0	0	0	0	#DIV/0!
NADPH	0	0	0	0	0	0	0	0	0	0	0	0	0	0	#DIV/0!
CoA	0	0.0604118	0.034676	0.00964616	0.00988078	0.0033335	0.105826	0.0475062	0.0183459	0.00202602	0.00224337	0.00239174	0.019658	0.0297231	0.614412
dCDP	0	0	0	0	0	0	0	0	0	0	0	0	0	0	#DIV/0!
dUDP	0	0	0	0	0	0	0	0	0	0	0	0	0	0	#DIV/0!
FAD	0	0	0	0	0	0	0	0	0	0	0	0	0	0	#DIV/0!
dTDP	0	0	0	0	0	0	0	0	0	0	0	0	0	0	#DIV/0!
CDP	0	0	0	0	0	0	0	0	0	0	0	0	0	0	#DIV/0!
UDP	0	0	0	0	0	0	0	0	0	0	0	0	0	0	#DIV/0!
dADP	0	0	0	0	0	0	0	0	0	0	0	0	0	0	#DIV/0!
P1, P4-Di(adenosine-5') tetraphosphate	0	0	0	0	0	0	0	0	0	0	0	0	0	0	#DIV/0!
Trehalose 6-phosphate	0	0	0	0	0	0	0	0	0	0	0	0	0	0	#DIV/0!
Adenosine 5'-phosphosulfate	0	0	0	0	0	0	0	0	0	0	0	0	0	0	#DIV/0!
Adenosine 3',5'-diphosphate	0	0	0	0	0	0	0	0	0	0	0	0	0	0	#DIV/0!
dGDP	0	0	0	0	0	0	0	0	0	0	0	0	0	0	#DIV/0!
ADP	0	0	0	0	0	0	0	0	0	0	0	0	0	0	#DIV/0!
IDP	0	0	0	0	0	0	0	0	0	0	0	0	0	0	#DIV/0!
GDP	0	0	0	0	0	0	0	0	0	0	0	0	0	0	#DIV/0!
dITP	0	0	0	0	0	0	0	0	0	0	0	0	0	0	#DIV/0!
CDP-choline	0	0	0	0	0	0	0	0	0	0	0	0	0	0	#DIV/0!
ADP-ribose	0	0	0	0	0	0	0	0	0	0	0	0	0	0	#DIV/0!
ADP-glucose	0	0	0	0	0	0	0	0	0	0	0	0	0	0	#DIV/0!
CMP-N-acetylneuraminate	0	0	0	0	0	0	0	0	0	0	0	0	0	0	#DIV/0!
